# Supplementary material for: Daily rhythms and enrichment patterns in the transcriptome of the behavior-manipulating parasite Ophiocordyceps kimflemingiae
Source: PLoS One. 2017 Nov 3;12(11):e0187170. doi: 10.1371/journal.pone.0187170 (PMC5669440; doi:10.1371/journal.pone.0187170)
Supplement: S1 Data File — All genes found to be cycling with a likelihood of p≤0.057 (p-value wc-1 set as threshold) under LD conditions in the 4h-interval dataset. For each gene the ProteinID is given, as well as its functional annotation, the NCBI blast result, the JTK_CYCLE output, the expression values (RPKM) of each time course sample under LD and DD conditions, and the clustered day or night-activity. (XLSX) [file pone.0187170.s004.xlsx]

## Sheet: Expression_and_annotations_LD12
ProteinId	PFAM annotation	GO annotation (terminal nodes only)	SignalP/SmallSecretedProteins	Transcription factors	Transmembrane domains	MEROPS proteases	Secondary metabolism	Description Blastp result	# aminoacids	# blastp hits	e-value	sim mean %	LD BH.Q	LD ADJ.P	LD PER	LD LAG	LD AMP	ZT4	ZT8	ZT12	ZT16	ZT20	ZT24	ZT28	ZT32	ZT36	ZT40	ZT44	ZT48	DD BH.Q	DD ADJ.P	DD PER	DD LAG	LD AMP	CT4	CT8	CT12	CT16	CT20	CT24	CT28	CT32	CT36	CT40	CT44	CT48	Clustered Activity
Ophio5|3466								hypothetical protein XA68_3161	123	1	1.04695e-15	100	0.826219	9.57e-05	28	26	0.891781	2.71572	1.38905	1.20905	0.698345	1.51943	2.0244	4.94316	2.37701	1.931	0.914503	1.08936	1.81451	1	1	16	0	0.566928	2.73971	1.91998	0.789495	2.53882	1.74718	0.958101	1.56759	2.66379	1.43821	1.91373	0	0.87384	night-active
Ophio5|1446	PF00550.20|PP-binding;PF00550.20|PP-binding;PF07993.7|NAD_binding_4;PF00106.20|adh_short	GO:0016491|oxidoreductase activity;GO:0008152|metabolic process						Type I Iterative Polyketide synthase (PKS)	703	20	0	77.55	1	0.000294162	24	4	0.330923	0.605894	1.22331	0.511097	0.393613	0.12352	0.461443	1.16996	0.942027	0.340119	0.241616	0.159897	0.399502	1	1	28	6	0.178595	0.361921	0.953047	0.333741	0.499788	0.341935	0.112504	0.106196	0.281515	0.350752	0.354818	0	0.263854	night-active
Ophio5|3328			SignalP: has predicted secretion signal; SSP: small secreted protein					hypothetical protein XA68_2643	197	1	9.66264e-110	96	1	0.00193362	28	0	15.4834	38.8906	30.7949	17.1123	3.23637	16.9086	8.05428	32.2148	32.5639	29.1166	19.8304	7.95933	14.1477	1	0.0396721	28	0	17.8758	32.3138	26.2344	8.40533	4.58285	5.59254	5.40021	38.6648	25.157	31.0394	13.8773	3.45074	10.9451	night-active
Ophio5|3430					1			hypothetical protein XA68_1337	598	20	0	66.4	1	0.00193362	28	18	3.17644	25.0735	17.5693	24.9036	29.3179	29.4217	32.4166	25.8381	23.5271	20.3252	29.7221	33.3381	35.8347	1	1	28	12	11.1917	25.8999	18.825	26.2149	38.3354	38.2584	13.3217	15.3268	18.8812	15.2986	24.8541	16.7903	15.4278	day-active
Ophio5|368	PF00046.24|Homeobox	GO:0006355|regulation of transcription, DNA-templated;GO:0043565|sequence-specific DNA binding;GO:0003700|sequence-specific DNA binding transcription factor activity		Homeobox				Homeodomain	552	20	0	64.3	1	0.00193362	24	16	27.4007	67.1875	34.6977	58.4506	218.037	101.189	82.5624	46.3108	38.476	69.0787	70.8484	95.9166	85.626	1	0.302957	24	18	20.8222	63.1222	27.8663	59.8714	97.8833	76.2215	81.1724	47.1555	25.7081	46.0667	34.2166	103.982	45.1507	day-active
Ophio5|3829								hypothetical protein XA68_2101	1851	20	0	59.85	1	0.00193362	24	18	16.1812	43.1301	30.5703	33.441	49.7967	80.7918	74.6362	49.4693	39.0619	37.8818	40.9095	84.134	49.9021	1	1	28	16	47.1014	33.9662	33.5402	61.6774	66.0545	130.63	139.525	29.9209	33.2807	36.3995	31.8579	73.3494	28.418	day-active
Ophio5|4671					3			hypothetical protein XA68_3040	180	20	4.18709e-101	58.55	1	0.00193362	24	6	43.8585	87.5672	292.241	97.2422	87.3602	73.8266	44.8696	94.1862	229.917	170.145	162.58	42.9125	82.5413	1	0.0396721	24	4	86.6039	111.677	299.42	14.8198	16.8815	4.78785	7.11077	162.246	229.575	107.245	117.237	7.2477	21.7225	night-active
Ophio5|5066			SignalP: has predicted secretion signal; SSP: small secreted protein					hypothetical protein XA68_4494	143	1	7.62368e-41	100	1	0.00193362	24	2	3.61092	12.1604	8.61213	5.41385	3.60811	3.72391	4.81952	13.3019	11.3857	11.8955	3.34683	4.53397	8.12499	1	0.0396721	24	4	2.76867	6.09458	12.3247	4.48696	3.72941	2.84186	7.15028	6.74935	10.8268	8.09761	5.55094	0.854058	3.86986	night-active
Ophio5|6046	PF09421.5|FRQ	GO:0007623|circadian rhythm;GO:0006355|regulation of transcription, DNA-templated;GO:0005737|cytoplasm;GO:0005634|nucleus						Frequency clock	1012	20	0	76.35	1	0.00193362	24	16	34.9759	34.7276	22.5293	34.8831	141.031	80.8493	109.981	29.1008	29.4059	37.983	72.3573	80.7864	60.3812	1	0.302957	28	18	2.64499	26.0466	24.1859	49.9827	36.781	30.2745	96.4432	26.1704	20.0469	24.6334	17.3844	80.6271	61.0315	day-active
Ophio5|4554	PF12417.3|DUF3669							hypothetical protein XA68_3979	304	20	0	64.6	1	0.00312703	24	6	0.686727	0.441639	1.86361	1.0814	0.340701	0.332628	0.145241	1.06764	3.86557	1.1474	0	0	0.848359	1	1	20	6	0.560142	0.464103	2.62559	0.12839	0.121433	0.315702	0.259682	1.76487	1.25626	0.359825	0.655193	0.716849	0.355266	night-active
Ophio5|1247	PF01738.13|DLH;PF12695.2|Abhydrolase_5	GO:0016787|hydrolase activity						dienelactone hydrolase	298	20	0	82.4	1	0.00432044	20	12	10.9398	65.0223	72.123	81.4292	132.18	77.8942	62.4229	102.052	80.3415	99.6708	79.5496	56.7732	75.627	1	0.461568	28	0	27.8314	99.3227	78.3939	44.6595	83.5499	47.8225	38.8731	85.8638	63.1456	60.9754	60.1089	30.3005	32.0978	--
Ophio5|1775								---NA---	77				1	0.00432044	24	16	1.34932	1.72692	0	1.72987	4.66279	3.15875	2.08241	0.245573	0.472355	2.36138	2.36247	3.46362	2.45192	1	0.984212	28	18	1.90462	0.725905	0.277479	1.75713	4.74832	4.62928	2.79242	0.191697	0.67756	0.351752	0.320246	0.700766	2.183	day-active
Ophio5|2303	PF06687.7|SUR7		SignalP: has predicted secretion signal		4			pH signal transduction	540	20	0	67.3	1	0.00432044	28	16	19.9592	58.179	45.3689	65.8714	130.612	85.8601	84.3665	61.8546	51.0432	63.5635	70.2976	70.6617	72.8234	1	0.302957	28	18	11.7954	60.65	45.1671	60.7651	77.3599	69.2355	105.811	55.111	50.1877	44.6542	51.6437	76.4074	60.058	day-active
Ophio5|2327			SignalP: has predicted secretion signal					ribosomal s17	485	20	0	66	1	0.00432044	28	16	2.83053	5.91275	5.49333	7.15677	9.69291	10.5865	10.9683	6.77904	5.15509	5.8364	7.05824	10.4229	9.74536	1	1	28	16	3.80801	7.98047	5.43311	6.28477	10.7834	11.838	11.9782	5.75329	5.24691	5.16554	5.03696	5.98895	3.82209	day-active
Ophio5|3092	PF00445.13|Ribonuclease_T2	GO:0033897|ribonuclease T2 activity;GO:0003723|RNA binding						Ribonuclease Trv	264	20	0	74.9	1	0.00432044	24	18	60.8205	33.2937	20.2791	24.4401	112.083	111.132	56.6687	33.0329	20.3683	26.2728	97.405	164.561	291.099	1	1	28	6	5.07791	25.319	18.5398	17.0674	25.6463	18.7128	5.00623	15.2345	11.8164	12.1653	11.3113	3.04238	4.0305	day-active
Ophio5|4319					1			hypothetical protein XA68_2043	129	20	7.28628e-67	61.85	1	0.00432044	24	8	21.9257	52.4984	79.7616	59.2768	72.3399	42.0299	23.6259	54.9593	83.4652	128.79	58.2257	28.2285	56.7691	1	0.0699962	24	4	34.2507	65.5492	94.7314	18.977	30.0569	6.29582	2.58933	83.0433	80.4941	46.5367	62.4481	7.0427	32.5068	night-active
Ophio5|4326	PF02463.14|SMC_N;PF13476.1|AAA_23							structural maintenance of chromosomes 5 smc5	1096	20	0	80.5	1	0.00432044	28	18	5.05589	24.8648	18.9985	24.8868	30.5805	31.5888	35.7511	27.8678	22.5193	25.4706	26.799	27.8289	31.2579	1	1	24	18	4.03542	22.7102	23.932	26.0227	27.6511	27.1663	45.3414	20.8679	17.4158	20.2086	22.2468	32.3873	20.5593	day-active
Ophio5|4660	PF13419.1|HAD_2;PF00702.21|Hydrolase;PF13242.1|Hydrolase_like							2-deoxyglucose-6-phosphate phosphatase	236	20	1.27829e-140	82.2	1	0.00432044	20	12	53.2825	188.883	192.083	212.737	441.743	223.083	146.79	197.528	249.278	264.236	395.818	176.213	232.832	1	1	28	0	80.2969	308.188	171.412	90.1316	285.669	85.5225	56.311	197.536	267.649	134.52	300.014	102.862	60.6768	--
Ophio5|4731	PF02919.10|Topoisom_I_N;PF01028.15|Topoisom_I;PF14370.1|Topo_C_assoc	GO:0005694|chromosome;GO:0003677|DNA binding;GO:0003918|DNA topoisomerase type II (ATP-hydrolyzing) activity;GO:0003917|DNA topoisomerase type I activity;GO:0006265|DNA topological change						topoisomerase I	912	20	0	88.1	1	0.00432044	24	18	7.94073	48.0965	40.2968	48.0473	58.2736	59.3216	60.9085	57.8209	41.8275	49.5673	51.6845	68.4529	57.593	1	0.683105	24	18	26.0014	43.0391	45.847	77.1169	53.304	96.0781	198.615	36.5703	37.6836	36.7975	39.343	112.103	66.2581	day-active
Ophio5|474								ring finger	257	20	5.71167e-149	64.2	1	0.00432044	24	18	8.05372	41.3323	33.1801	40.2697	43.1631	52.9727	61.0679	41.5762	33.345	40.0501	40.6564	54.2768	45.6976	1	0.984212	24	20	3.66849	36.1011	32.6328	31.0388	45.0042	42.0798	45.5878	34.5991	30.7778	25.2566	34.5159	39.8296	22.5592	day-active
Ophio5|4806	PF00348.12|polyprenyl_synt	GO:0008299|isoprenoid biosynthetic process						Geranylgeranyl pyrophosphate synthase	432	20	0	79.6	1	0.00432044	24	6	39.0301	101.103	133.1	88.949	87.9547	73.9716	50.9484	170.756	142.695	132.377	85.147	57.5577	76.7233	1	0.118367	24	4	35.9397	109.253	161.251	54.7592	55.6409	43.9193	27.8491	119.308	96.6673	78.0645	67.8708	41.6891	67.3517	night-active
Ophio5|5079			SignalP: has predicted secretion signal; SSP: small secreted protein					hypothetical protein XA68_4505	224	2	3.54176e-129	73	1	0.00432044	28	2	3.68989	9.67843	7.27246	3.93129	3.61774	3.41392	3.41263	16.771	10.8894	5.73029	3.77995	2.30138	2	1	0.0396721	28	0	4.32757	7.04612	14.6213	1.47934	0.411521	0.96289	0.26401	6.04741	6.81174	4.87762	4.7183	0.546597	1.16956	night-active
Ophio5|55	PF00018.23|SH3_1;PF14604.1|SH3_9;PF07653.12|SH3_2	GO:0005515|protein binding						SH3 domain containing	532	20	0	78.15	1	0.00432044	28	16	8.47728	26.6198	19.6479	29.2249	64.1743	38.2856	34.8238	34.2485	23.5026	29.4078	32.0462	36.4525	37.0637	1	1	28	16	7.5775	24.9109	22.5773	27.808	39.0521	35.4083	31.3172	23.4525	20.8474	17.6562	24.2762	27.6119	18.4708	day-active
Ophio5|573								hypothetical protein XA68_4632	151	13	1.26788e-45	65	1	0.00432044	24	18	3.29021	3.54473	2.15303	3.94531	4.7855	7.72328	8.06311	4.03257	2.78752	3.75646	7.46042	13.0341	10.2878	1	1	28	16	1.41391	3.16628	1.70869	4.37962	3.53313	6.96828	5.341	3.14787	2.95541	4.15159	2.71156	1.25861	1.42574	day-active
Ophio5|6451	PF00069.20|Pkinase;PF07714.12|Pkinase_Tyr	GO:0005524|ATP binding;GO:0004672|protein kinase activity;GO:0006468|protein phosphorylation						MAP kinase kinase PBS2	640	20	0	76.85	1	0.00432044	28	16	10.6298	19.0877	13.9997	20.6523	43.473	27.9913	35.8903	20.4397	16.2952	20.1141	21.1848	25.815	27.9582	1	1	28	16	8.50493	18.1963	12.6956	17.0748	28.3411	25.6495	33.2381	16.6786	13.6247	13.3973	13.9899	20.6999	12.5091	day-active
Ophio5|6920	PF11951.3|Fungal_trans_2							C6 transcription factor	643	20	0	76.5	1	0.00432044	24	6	0.843512	1.67329	2.86179	1.79254	0.941247	1.26027	0.435648	1.27896	3.23241	2.23085	1.16656	0.664219	0.873446	1	0.0396721	24	4	1.82663	2.198	5.47806	0.456043	0.143777	0.149517	0.245972	4.10959	4.00066	1.72544	2.90907	0.106094	0.673019	night-active
Ophio5|6961								transcription factor bZIP	424	20	5.37086e-130	69.45	1	0.00432044	24	16	16.2813	9.98363	3.52591	20.213	42.1767	34.3742	32.6593	9.28441	6.8486	13.9983	11.0397	44.4973	24.1941	1	0.118367	28	18	15.2973	10.0585	4.3796	25.7528	26.1001	46.1621	146.106	10.8713	7.89636	11.0715	7.8758	70.704	30.6311	day-active
Ophio5|6997	PF04615.8|Utp14	GO:0006364|rRNA processing;GO:0032040|small-subunit processome						small nucleolar ribonucleo complex subunit Utp14	897	20	0	74.75	1	0.00432044	24	16	18.9253	28.6999	17.723	34.5087	56.6627	62.5236	57.6341	29.9479	24.3095	35.7095	32.2011	74.2595	43.2711	1	0.461568	24	16	41.2029	24.6533	21.9085	93.166	40.7076	152.315	131.461	19.0984	23.5263	25.4354	20.9597	101.863	40.9223	day-active
Ophio5|7251	PF01485.16|IBR	GO:0008270|zinc ion binding						IBR finger domain-containing	351	20	0	62	1	0.00432044	24	16	0.183512	0	0.0489325	0.0425914	0.246008	0.988164	0.167798	0.108834	0.0523348	0.104652	0.60404	0.703548	0.191761	1	0.984212	28	26	0.0884594	0.080427	0.245947	0.0556235	0	0.136774	0.618774	0.127435	0.0750706	0	0	0	0	day-active
Ophio5|7767								hypothetical protein XA68_1615	127	1	9.10013e-76	100	1	0.00432044	28	14	8.55359	1.05234	1.07652	2.10828	48.1683	9.28462	16.1505	1.19717	0.719604	1.72676	3.76518	15.6539	4.21874	1	0.461568	28	16	9.52217	1.10587	1.35271	4.28301	8.96988	20.6871	42.0766	1.05134	0.103222	1.28609	0.780601	17.8285	1.57213	day-active
Ophio5|7799	PF13847.1|Methyltransf_31;PF02353.15|CMAS;PF08241.7|Methyltransf_11;PF13489.1|Methyltransf_23;PF08498.5|Sterol_MT_C;PF12847.2|Methyltransf_18;PF08242.7|Methyltransf_12;PF01209.13|Ubie_methyltran;PF13659.1|Methyltransf_26;PF13649.1|Methyltransf_25;PF01135.14|PCMT;PF01596.12|Methyltransf_3;PF09445.5|Methyltransf_15	GO:0009452|7-methylguanosine RNA capping;GO:0008168|methyltransferase activity;GO:0008610|lipid biosynthetic process;GO:0004719|protein-L-isoaspartate (D-aspartate) O-methyltransferase activity;GO:0006464|cellular protein modification process;GO:0008171|O-methyltransferase activity;GO:0008152|metabolic process;GO:0001510|RNA methylation;GO:0006694|steroid biosynthetic process						sterol 24-C-methyltransferase	346	20	0	66.9	1	0.00432044	28	0	2.15388	4.91699	2.08478	1.20974	0.199642	0.710035	1.1064	46.3136	7.167	1.22084	0.98039	0.778566	0.518731	1	0.000359531	28	4	1.08616	3.10026	5.55118	1.29777	1.12071	1.04059	0.285314	1.29271	3.46493	2.64878	2.48352	0.590703	0.0892187	night-active
Ophio5|7806	PF03169.10|OPT	GO:0055085|transmembrane transport			15			OPT family small oligopeptide transporter	877	20	0	75.45	1	0.00432044	24	20	0.180016	0.409111	0.333499	0.324432	0.552313	0.577742	0.941807	0.436326	0.314724	0.398584	0.371322	0.666687	0.743165	1	1	28	0	0.137031	0.451417	0.764174	0.334501	0.738208	0.493508	0.180417	0.613082	0.466498	0.281241	0.440977	0.171201	0.282086	day-active
Ophio5|8422	PF02925.11|gpD	GO:0046797|viral procapsid maturation						external scaffolding D	152	20	3.23736e-96	99.35	1	0.00432044	20	18	23.9764	100.805	63.043	63.0064	87.7267	102.399	93.3261	66.979	52.9779	93.4181	105.987	117.571	55.9558	1	1	20	2	15.0715	332.137	164.659	154.204	157.346	176.372	171.348	156.56	145.768	135.749	131.59	162.997	133.245	day-active
Ophio5|8424	PF02305.12|Phage_F;PF02305.12|Phage_F	GO:0005198|structural molecule activity;GO:0019028|viral capsid						capsid F	427	20	0	99.15	1	0.00432044	20	18	21.1549	89.4851	52.3569	51.7721	70.4493	90.6155	78.454	59.5676	43.7734	79.8721	97.3359	105.256	46.0776	1	1	24	22	8.23287	281.912	128.444	142.912	133.22	145.84	138.744	134.537	124.252	122.664	117.017	139.108	114.613	day-active
Ophio5|2508								hypothetical protein XA68_2185	172	4	6.97188e-117	67	1	0.00665017	24	4	0.367511	0.519074	1.39387	0.51996	0	0.083775	0	0.553605	1.27782	0.319401	0.245806	0	0.455202	1	1	28	0	0.330932	0	2.62723	0	0	0.417438	0	0.51858	0.305489	0.555076	1.2273	0.236964	0.0894766	night-active
Ophio5|1380	PF00069.20|Pkinase;PF07714.12|Pkinase_Tyr	GO:0005524|ATP binding;GO:0004672|protein kinase activity;GO:0006468|protein phosphorylation						wee wee-unclassified kinase	1164	20	0	71.5	1	0.0089799	28	14	9.21672	17.748	12.8184	28.5945	56.9072	28.0407	28.1762	24.8107	18.6749	27.4147	28.7025	31.8861	34.3487	1	0.118367	24	18	10.5277	26.0017	17.4076	25.9827	34.3982	31.6968	69.0392	14.3877	13.2124	16.144	20.841	33.57	29.1784	day-active
Ophio5|1652	PF00742.14|Homoserine_dh;PF03447.11|NAD_binding_3	GO:0055114|oxidation-reduction process;GO:0016491|oxidoreductase activity;GO:0006520|cellular amino acid metabolic process;GO:0050661|NADP binding						Homoserine dehydrogenase	365	20	0	92.15	1	0.0089799	24	18	50.1996	53.7327	42.6842	88.2327	111.248	127.072	218.991	52.8063	49.3263	51.5323	82.5702	148.552	100.42	1	0.118367	24	18	28.3218	58.0902	40.9805	73.3963	78.1722	102.077	258.113	38.6066	36.3522	37.6317	46.1365	108.573	46.396	day-active
Ophio5|1697	PF03403.8|PAF-AH_p_II;PF03403.8|PAF-AH_p_II;PF12695.2|Abhydrolase_5;PF12740.2|Chlorophyllase2;PF12697.2|Abhydrolase_6	GO:0016042|lipid catabolic process;GO:0003847|1-alkyl-2-acetylglycerophosphocholine esterase activity;GO:0015996|chlorophyll catabolic process;GO:0047746|chlorophyllase activity			1			PAF acetylhydrolase family	436	20	0	62.65	1	0.0089799	24	6	3.4906	8.93888	17.8549	10.8067	8.52077	6.46716	5.84565	30.2881	13.3632	10.3685	7.94697	5.77006	9.44793	1	1	28	0	3.00556	9.65271	24.0207	5.46612	7.24636	6.55514	3.26237	7.97233	7.19578	4.77159	12.3753	2.62667	3.43594	night-active
Ophio5|1789	PF01546.23|Peptidase_M20;PF07687.9|M20_dimer	GO:0016787|hydrolase activity;GO:0008152|metabolic process	SignalP: has predicted secretion signal			M20A		acetylornithine deacetylase	395	20	0	72.65	1	0.0089799	20	12	4.85864	36.9064	34.2745	42.97	68.1387	40.9905	38.2205	42.5661	43.2634	57.4889	40.4483	33.2586	46.8749	1	0.683105	28	0	9.38412	44.3242	36.7282	26.1554	62.5232	28.5098	26.251	42.2896	34.2655	31.0394	30.8456	21.8087	23.1801	--
Ophio5|2651	PF02535.17|Zip	GO:0030001|metal ion transport;GO:0046873|metal ion transmembrane transporter activity;GO:0016020|membrane;GO:0055085|transmembrane transport			7			ZIP Zinc transporter	335	20	0	81.2	1	0.0089799	24	8	1.20723	2.20491	3.94723	4.01577	3.50503	2.41551	1.18657	1.99528	3.12514	4.87878	3.03746	1.74212	2.31026	1	1	20	6	0.773353	2.94899	3.80047	5.59413	3.4171	3.29561	0.353585	2.80357	1.65155	1.42899	1.70989	2.3995	3.31702	night-active
Ophio5|2764	PF00004.24|AAA;PF07728.9|AAA_5	GO:0016887|ATPase activity;GO:0005524|ATP binding							1043				1	0.0089799	24	16	6.41385	36.6425	27.7502	39.4191	36.8111	44.8119	42.8842	34.4381	34.8674	40.2955	43.4341	55.9172	54.4504	1	1	28	12	19.1121	39.8893	32.7138	48.5923	60.0786	84.1145	21.8302	32.7836	34.1194	30.656	37.5047	28.7958	18.7711	day-active
Ophio5|2839								---NA---	119				1	0.0089799	24	2	2.98028	26.5658	19.9514	18.8652	8.51515	14.3723	10.7055	21.0702	19.0359	18.4188	15.5923	16.8851	19.875	1	0.683105	28	2	1.86621	20.0531	17.1343	9.9529	17.4382	16.65	3.96015	19.3135	20.4793	14.0613	19.463	8.88221	7.48173	night-active
Ophio5|3392	PF07993.7|NAD_binding_4;PF00501.23|AMP-binding;PF01370.16|Epimerase;PF00550.20|PP-binding	GO:0003824|catalytic activity;GO:0050662|coenzyme binding;GO:0044237|cellular metabolic process;GO:0008152|metabolic process					Part of secondary metabolism cluster 11;Secondary metabolism. Type: NRPS-like	Linear gramicidin synthase subunit D	1129	20	0	67.2	1	0.0089799	28	26	0.0405993	0.0794689	0.0914562	0.0398023	0	0.0513029	0.0914719	0.203413	0.179328	0.130398	0.0501763	0.0199235	0.0497787	1	0.0214386	24	6	0.0835835	0.0751601	0.268148	0.0519809	0.114716	0.0426057	0	0.145554	0.163694	0.169961	0.044211	0.0120929	0.0136986	night-active
Ophio5|3448								---NA---	166				1	0.0089799	24	0	0.790739	4.03293	1.75337	2.78298	0.725944	2.08284	3.53681	3.67037	2.97838	2.42643	2.0371	2.69623	3.63772	1	1	28	0	1.2427	4.40759	2.33282	1.75863	3.992	2.30632	0.711405	4.47677	4.27228	2.8751	2.61758	1.14556	1.85383	--
Ophio5|3696	PF13489.1|Methyltransf_23;PF12847.2|Methyltransf_18;PF13847.1|Methyltransf_31							S-adenosyl-L-methionine-dependent methyltransferase	251	20	2.41846e-162	84.9	1	0.0089799	28	18	5.21405	6.41427	4.71617	10.6492	11.8896	18.6339	18.2233	8.4372	5.5558	9.06321	8.38113	15.277	12.6339	1	0.302957	28	18	6.20322	8.53803	5.0673	11.9652	12.9335	28.4664	23.258	6.11149	7.2878	7.07691	6.93867	21.3108	7.37116	day-active
Ophio5|3789					2			hypothetical protein XA68_3232	357	20	0	60.55	1	0.0089799	20	6	0.791311	2.44567	2.98297	2.93143	1.64482	1.33595	1.40237	4.17338	2.83017	2.36666	2.53404	2.64125	3.04818	1	1	28	0	1.09741	2.60961	3.80875	0.87506	1.39664	2.42067	0.497785	2.33892	2.3989	1.60941	2.26767	0.725234	0.778296	night-active
Ophio5|392	PF04082.13|Fungal_trans	GO:0003677|DNA binding;GO:0005634|nucleus;GO:0008270|zinc ion binding;GO:0006351|transcription, DNA-templated		Zn2Cys6	1			fungal specific transcription factor domain	648	20	0	68.55	1	0.0089799	28	4	15.1468	55.9	82.6446	44.1219	34.2109	34.7476	28.8953	55.6933	79.0238	77.3078	47.5042	22.236	27.6309	1	0.118367	24	4	28.1378	60.2412	100.713	11.5546	21.6572	9.05027	13.3937	91.0046	70.0116	42.6134	53.6534	8.84325	43.1707	night-active
Ophio5|4015	PF01812.15|5-FTHF_cyc-lig	GO:0030272|5-formyltetrahydrofolate cyclo-ligase activity;GO:0009396|folic acid-containing compound biosynthetic process;GO:0005524|ATP binding						5-formyltetrahydrofolate cyclo-ligase	305	20	3.59222e-171	76.4	1	0.0089799	28	16	38.2546	40.3512	33.8856	56.7841	128.93	80.3276	101.24	47.6364	34.4356	47.0702	58.4595	71.1457	63.1984	1	0.461568	24	18	8.54424	40.6151	28.7164	46.6452	52.0454	44.4471	56.7492	34.156	27.5475	31.9646	38.6525	55.9994	31.0601	day-active
Ophio5|4291	PF04768.8|DUF619;PF00696.23|AA_kinase;PF01118.19|Semialdhyde_dh	GO:0051287|NAD binding;GO:0055114|oxidation-reduction process;GO:0016620|oxidoreductase activity, acting on the aldehyde or oxo group of donors, NAD or NADP as acceptor						N-acetyl-gamma-glutamyl-phosphate reductase	886	20	0	85.3	1	0.0089799	28	14	20.0453	28.5244	37.1089	50.6895	115.941	55.6031	71.3172	44.6584	36.8229	38.6441	47.8939	58.3016	53.9796	1	0.118367	28	14	14.9922	40.7579	44.7752	47.5691	65.1382	64.8078	55.8306	25.2859	28.8528	26.2303	38.018	80.5106	46.2464	day-active
Ophio5|4504	PF00067.17|p450	GO:0005506|iron ion binding;GO:0055114|oxidation-reduction process;GO:0016705|oxidoreductase activity, acting on paired donors, with incorporation or reduction of molecular oxygen;GO:0020037|heme binding	SignalP: has predicted secretion signal					cytochrome P450	496	20	0	77.15	1	0.0089799	24	4	1.16318	1.89718	5.37175	1.77976	1.1848	1.0498	0.683344	3.69991	2.2981	3.40951	1.45456	0.634184	1.60714	1	0.0699962	24	4	1.98613	2.27849	4.65964	1.22125	0.856991	0.435916	0.438246	4.87382	3.29646	4.85799	1.35702	0.604886	1.68187	night-active
Ophio5|510	PF01375.12|Enterotoxin_a	GO:0005576|extracellular region;GO:0009405|pathogenesis;GO:0003824|catalytic activity	SignalP: has predicted secretion signal					heat-labile enterotoxin subunit alpha	721	20	0	59.65	1	0.0089799	24	6	1.26405	1.64799	3.67387	1.72348	1.99096	1.62595	0.388584	3.13055	5.02646	3.41844	1.23686	1.15374	1.30886	1	0.302957	24	6	1.07949	1.88212	3.83705	0.949143	2.07756	1.83376	0.137124	3.58278	3.22076	2.64106	2.07584	0.416383	0.364474	night-active
Ophio5|5638	PF05175.9|MTS;PF13659.1|Methyltransf_26;PF13847.1|Methyltransf_31;PF12847.2|Methyltransf_18;PF06325.8|PrmA;PF13489.1|Methyltransf_23;PF08241.7|Methyltransf_11;PF13649.1|Methyltransf_25	GO:0008152|metabolic process;GO:0006479|protein methylation;GO:0005737|cytoplasm;GO:0008276|protein methyltransferase activity;GO:0008168|methyltransferase activity						protoporphyrinogen oxidase	225	20	2.18582e-167	78.85	1	0.0089799	28	4	1.66908	5.96017	34.2961	7.69511	4.98111	5.45093	3.59354	6.61092	30.8118	21.8417	11.3524	3.28737	2.63827	1	0.683105	24	6	11.4803	8.51814	34.1889	1.47279	0.983281	1.06514	0.788526	34.7345	31.8033	15.8428	18.4028	1.02789	4.52055	night-active
Ophio5|5838								---NA---	134				1	0.0089799	28	16	16.1725	56.208	42.9968	53.8608	104.683	75.0419	71.4246	52.9238	37.3895	57.5757	69.089	72.8771	80.3332	1	0.302957	24	16	10.5285	51.5876	28.6975	55.8377	92.5923	62.9445	63.9491	53.9394	35.4289	42.984	55.1393	58.1013	41.8518	day-active
Ophio5|6097								hypothetical protein XA68_5457	149	20	1.33492e-106	60.8	1	0.0089799	28	26	0.703555	1.49666	1.49277	0.49974	0	1.44931	0.984412	2.80936	2.21062	1.59629	0.0944987	0.45027	1.05	1	0.461568	28	26	0.522988	2.07609	1.2986	0.522119	0.123456	1.60482	0.660025	2.09334	2.0259	5.39587	1.33223	0.819896	1.03196	night-active
Ophio5|6595	PF13426.1|PAS_9	GO:0004871|signal transducer activity;GO:0007165|signal transduction			1			probable vivid PAS VVD	235	20	7.77561e-111	71.65	1	0.0089799	24	18	73.2909	61.0715	41.7469	59.2064	250.978	166.425	163.554	60.0614	37.9365	53.4613	118.324	146.719	117.124	1	1	20	2	5.53336	41.6257	33.0153	35.6745	29.1117	31.5183	35.826	28.7644	23.3457	20.81	21.4334	24.898	30.3686	day-active
Ophio5|6835	PF00096.21|zf-C2H2;PF00096.21|zf-C2H2;PF13465.1|zf-H2C2_2	GO:0046872|metal ion binding		C2H2 zinc finger				C2H2 type zinc finger containing	317	20	0	68.6	1	0.0089799	28	14	20.9007	78.5043	49.6145	96.6006	216.323	106.419	95.748	86.5577	75.8888	92.4414	89.2834	121.134	106.839	1	0.118367	28	18	7.11331	86.4443	40.0879	126.897	87.0018	96.3647	357.348	70.3421	57.0876	78.0391	57.5386	219.584	179.085	day-active
Ophio5|7171	PF00096.21|zf-C2H2;PF00096.21|zf-C2H2;PF13894.1|zf-C2H2_4;PF13894.1|zf-C2H2_4;PF13465.1|zf-H2C2_2;PF12874.2|zf-met	GO:0046872|metal ion binding		C2H2 zinc finger				cutinase g-box binding	540	20	0	68.35	1	0.0089799	24	16	30.1092	40.8747	20.5991	50.325	175.238	75.8408	87.6691	36.5746	33.3024	63.7337	44.9611	99.8335	74.175	1	0.683105	24	16	22.0264	53.5855	15.7625	69.0167	111.795	106.879	65.9171	33.249	18.4876	38.6953	21.8626	65.8241	33.3624	day-active
Ophio5|7401								hypothetical protein XA68_6846	78	1	1.08069e-44	100	1	0.0089799	28	2	6.83493	29.5544	28.7798	25.9991	15.7844	19.6299	17.383	25.4588	30.0813	27.0453	20.0959	17.0989	20.9335	1	0.118367	24	6	7.43274	25.4434	29.8624	14.6226	24.3787	14.6262	9.27378	32.3653	29.4353	24.8319	21.343	7.78382	19.7902	night-active
Ophio5|7675	PF00501.23|AMP-binding;PF07993.7|NAD_binding_4;PF01370.16|Epimerase;PF13193.1|AMP-binding_C;PF01073.14|3Beta_HSD;PF00550.20|PP-binding	GO:0003854|3-beta-hydroxy-delta5-steroid dehydrogenase activity;GO:0055114|oxidation-reduction process;GO:0044237|cellular metabolic process;GO:0008152|metabolic process;GO:0050662|coenzyme binding;GO:0006694|steroid biosynthetic process;GO:0003824|catalytic activity;GO:0016616|oxidoreductase activity, acting on the CH-OH group of donors, NAD or NADP as acceptor					Part of secondary metabolism cluster 28;Secondary metabolism. Type: NRPS-like		1045				1	0.0089799	28	0	0.0652576	0.150239	0.164668	0.0573315	0.0662293	0.0831342	0.0847008	0.183124	0.228952	0.105653	0.0813086	0.0215234	0.0537762	1	1	28	0	0.126809	0.216522	0.26899	0	0.0177041	0.138082	0	0.0571793	0.164208	0.0393451	0.0955228	0	0.0147987	night-active
Ophio5|7942								hypothetical protein XA68_5881	129	20	6.35594e-67	75.55	1	0.0089799	28	14	9.48984	5.87153	9.93707	12.9163	20.2498	24.7497	23.1715	8.39861	6.94362	9.20939	9.48621	34.1166	27.9519	1	1	28	14	2.33693	5.00874	9.3233	11.5971	9.54413	8.14753	12.7943	7.24616	5.0817	3.79892	4.51547	4.51994	4.52476	day-active
Ophio5|8105	PF04719.9|TAFII28	GO:0006367|transcription initiation from RNA polymerase II promoter;GO:0005634|nucleus						transcription initiation factor TFIID subunit 11	320	20	2.20275e-128	72.8	1	0.0089799	28	18	2.04997	7.13363	5.52679	7.56615	13.5962	10.249	8.1881	8.89114	5.96845	7.86097	8.12512	8.13573	10.4089	1	1	28	16	1.48829	7.84927	5.46141	7.13644	10.9611	9.07396	8.20405	7.45291	5.47431	6.19675	4.1632	6.55576	6.60649	day-active
Ophio5|8288	PF01061.19|ABC2_membrane;PF01061.19|ABC2_membrane;PF06422.7|PDR_CDR;PF00005.22|ABC_tran	GO:0016887|ATPase activity;GO:0016021|integral component of membrane;GO:0016020|membrane;GO:0005524|ATP binding;GO:0042626|ATPase activity, coupled to transmembrane movement of substances;GO:0006810|transport			13			ATP-binding cassette transporter ABC1	1260	20	0	79.4	1	0.0089799	24	4	0.157819	0.195836	0.532709	0.095113	0.0137343	0.0229866	0.0819693	0.516464	0.54053	0.189884	0.101168	0.0178537	0.133822	1	0.0396721	24	4	0.114311	0.112253	0.583565	0.0776347	0.0881132	0.0190898	0.157024	0.260867	0.440065	0.206699	0.10895	0	0.0736532	night-active
Ophio5|1192	PF07690.11|MFS_1;PF00083.19|Sugar_tr	GO:0016021|integral component of membrane;GO:0055085|transmembrane transport;GO:0022857|transmembrane transporter activity			3			MFS multidrug transporter	160	20	4.94512e-73	96.95	1	0.0175407	24	18	5.58365	10.0397	9.73545	12.5711	15.9205	27.7259	20.3608	8.44712	8.12392	9.03779	10.477	22.933	14.604	1	0.683105	28	16	7.41929	8.08866	9.5446	15.0798	18.7485	36.6317	18.079	7.33689	7.71408	6.56093	9.23145	16.8902	7.78779	day-active
Ophio5|1210	PF05603.7|DUF775							related to DUF775 domain	186	20	1.26878e-88	79.85	1	0.0175407	24	22	16.2232	100.004	89.8977	95.7255	46.1221	103.544	121.683	107.451	96.8379	84.6082	80.5008	100.769	122.426	1	1	16	0	8.60361	90.6838	77.1986	67.0099	95.9593	86.1194	76.9794	91.8733	83.8671	78.6419	69.0602	46.6215	70.6922	--
Ophio5|1300								---NA---	124				1	0.0175407	24	6	1.32737	3.41239	14.055	2.99844	2.77103	1.85511	1.53568	2.45181	11.2005	3.83111	3.74215	0.720433	1.98	1	0.0699962	24	6	5.48787	4.52965	18.3536	1.87963	1.33333	0.385156	0.316812	11.6031	12.5782	5.26783	8.8926	0.765236	0.990684	night-active
Ophio5|1448	PF08659.5|KR;PF00106.20|adh_short;PF00107.21|ADH_zinc_N;PF13602.1|ADH_zinc_N_2;PF08240.7|ADH_N;PF00550.20|PP-binding;PF01370.16|Epimerase;PF02719.10|Polysacc_synt_2;PF01073.14|3Beta_HSD	GO:0003854|3-beta-hydroxy-delta5-steroid dehydrogenase activity;GO:0008270|zinc ion binding;GO:0016491|oxidoreductase activity;GO:0055114|oxidation-reduction process;GO:0044237|cellular metabolic process;GO:0008152|metabolic process;GO:0050662|coenzyme binding;GO:0006694|steroid biosynthetic process;GO:0009058|biosynthetic process;GO:0003824|catalytic activity;GO:0016616|oxidoreductase activity, …						polyketide synthase	1014	20	0	74.45	1	0.0175407	28	0	3.52152	9.2454	6.92364	4.40165	1.96225	4.3265	2.45861	18.0979	9.83709	5.37139	5.99112	1.53048	3.54679	1	0.19267	28	4	3.79486	7.16822	8.10294	0.983796	1.20416	0.142299	0.370655	6.20193	4.28265	4.96022	4.3929	0.525057	2.04359	night-active
Ophio5|1520								hypothetical protein XA68_1216	71	14	6.23551e-21	76	1	0.0175407	28	14	22.1493	29.3097	23.6834	39.3545	85.1515	56.9658	54.7579	22.3472	29.4238	34.0236	42.7213	54.095	44.5312	1	1	28	12	15.6524	24.3783	29.459	36.4396	70.9874	79.5721	23.3759	27.2051	27.7094	20.1964	27.7547	34.9215	21.4992	day-active
Ophio5|1613	PF01627.18|Hpt	GO:0004871|signal transducer activity;GO:0000160|phosphorelay signal transduction system						histidine phosphotransferase HPT1p	240	20	3.89938e-66	81.85	1	0.0175407	28	14	28.6099	123.614	107.777	155.272	255.472	147.216	146.008	109.762	109.308	134.893	158.805	181.79	192.323	1	0.0396721	28	18	25.1757	117.353	75.4375	205.219	154.756	210.857	186.669	119.061	105.206	96.5405	100.953	213.933	195.966	day-active
Ophio5|1650	PF02390.12|Methyltransf_4	GO:0008176|tRNA (guanine-N7-)-methyltransferase activity;GO:0006400|tRNA modification						tRNA (guanine-N(7)-)-methyltransferase	267	20	0	85.35	1	0.0175407	24	16	76.3913	89.7998	51.8013	131.014	206.147	183.597	249.537	86.4107	70.2505	154.91	88.4867	273.102	182.183	1	0.461568	28	18	29.823	83.3464	49.2629	151.449	116.362	192.668	140.748	101.319	60.5898	99.4066	47.5351	136.088	103.909	day-active
Ophio5|1666								short chain dehydrogenase	74	20	4.64388e-46	81.1	1	0.0175407	20	10	10.7623	29.9333	45.0127	50.3738	70.4304	32.851	32.6825	48.7807	48.3881	45.6786	35.1535	36.9222	49.3499	1	0.984212	20	12	6.39153	40.3894	34.6294	43.5969	50.3702	49.4283	25.081	33.6927	43.5129	30.5461	35.8036	17.6733	21.2584	--
Ophio5|1808	PF00620.22|RhoGAP	GO:0007165|signal transduction						GTPase activating Rga6	1075	20	0	68.8	1	0.0175407	28	14	6.64121	21.6363	23.4352	31.4752	43.41	32.3804	32.3456	29.6044	25.0989	29.6652	25.649	32.4521	34.7537	1	0.984212	28	16	4.01333	24.5216	26.7525	28.4776	34.3349	36.1307	24.6773	23.846	21.0711	18.3846	21.4273	26.5806	26.5711	day-active
Ophio5|185	PF12243.3|CTK3;PF12350.3|CTK3_C							CTD kinase subunit gamma	256	20	2.90366e-155	88.1	1	0.0175407	28	16	1.5623	13.1031	10.4552	15.8089	16.5777	16.8052	15.3982	15.0555	10.1786	13.402	12.1341	15.155	17.1595	1	1	28	4	2.01983	14.1001	14.6535	15.7702	12.754	13.9563	6.70298	11.4034	9.45948	9.44802	11.2747	9.78345	8.31192	day-active
Ophio5|2045								---NA---	85				1	0.0175407	28	26	4.04091	14.8796	10.8152	4.53252	2.81936	9.94292	5.83779	13.5865	13.2809	7.71019	7.0874	3.40321	5.88662	1	0.19267	24	6	4.97888	8.55893	11.0734	0.683005	7.32125	3.63883	0.920966	10.6058	10.7543	11.0066	5.51867	1.11226	2.15992	night-active
Ophio5|2201	PF10273.4|WGG							Pre-rRNA-processing TSR2	218	20	2.48845e-75	65.2	1	0.0175407	28	18	2.43672	4.40798	2.67409	5.88734	18.4261	7.67669	7.01225	6.29745	4.87885	6.3919	6.86086	6.9905	11.9692	1	1	28	10	1.3444	6.07573	6.62149	5.27483	10.5699	6.48522	4.88238	2.86758	4.64546	4.88597	4.39132	3.9934	3.81685	day-active
Ophio5|2272	PF00348.12|polyprenyl_synt	GO:0008299|isoprenoid biosynthetic process						geranylgeranyl diphosphate synthase	317	20	0	82	1	0.0175407	24	6	0.573849	0.211792	1.73326	0.282872	0.163386	0.0455757	0.139304	11.023	5.61925	0.347524	0.846922	0	0.0707546	1	0.0699962	28	4	0.355088	0.534156	6.05742	0.246283	0	0.227097	0	1.69272	5.60905	1.98441	1.09971	0	0	night-active
Ophio5|2312	PF01747.12|ATP-sulfurylase;PF01583.15|APS_kinase;PF14306.1|PUA_2	GO:0004781|sulfate adenylyltransferase (ATP) activity;GO:0000103|sulfate assimilation;GO:0005524|ATP binding;GO:0004020|adenylylsulfate kinase activity						Sulfate adenylyltransferase	574	20	0	94.2	1	0.0175407	20	12	24.006	121.894	131.773	145.229	240.538	128.194	124.55	155.203	156.281	189.153	174.338	108.887	153.313	1	0.461568	28	0	25.9	173.407	142.846	104.401	134.46	84.3157	190.707	150.616	150.599	126.304	135.539	113.859	133.446	--
Ophio5|2412								hypothetical protein XA68_2003	83	1	1.43075e-51	100	1	0.0175407	28	4	7.47976	18.7083	123.235	17.8478	9.07183	16.2184	6.32836	30.7844	64.4765	18.1995	10.9686	7.77253	4.68749	1	0.118367	24	4	28.6435	21.5697	136.044	4.42869	1.10229	0.573149	0.471447	59.8096	81.6339	39.6851	42.3755	2.27749	9.02968	night-active
Ophio5|2435	PF04828.9|GFA	GO:0016846|carbon-sulfur lyase activity;GO:0008152|metabolic process						Glutathione-dependent formaldehyde-activating enzyme	136	20	2.21306e-86	91.9	1	0.0175407	28	16	20.6904	95.2075	109.883	119.281	129.829	136.679	124.596	62.2179	83.7724	134.444	120.02	162.36	273.038	1	0.19267	28	16	85.8348	110.142	88.4693	159.78	350.364	236.154	205.234	109.796	77.0564	79.8065	95.9968	185.624	147.224	day-active
Ophio5|2467			SignalP: has predicted secretion signal					hypothetical protein XA68_3743	507	20	0	60.35	1	0.0175407	28	18	65.6622	79.4587	67.5408	72.8066	368.812	165.244	166.149	73.8287	69.5171	60.0061	126.876	114.828	171.739	1	1	20	16	18.5703	72.0018	81.8444	44.0538	230.898	66.483	70.3161	42.0904	60.1061	55.9264	116.709	30.8806	45.3414	day-active
Ophio5|2548	PF00465.14|Fe-ADH	GO:0016491|oxidoreductase activity;GO:0046872|metal ion binding;GO:0055114|oxidation-reduction process						maleylacetate reductase	423	20	5.67529e-98	86.25	1	0.0175407	24	16	35.8052	41.5642	32.783	48.9721	118.414	75.1315	88.8757	40.5683	37.061	51.3467	52.6206	101.842	108.838	1	0.461568	28	20	14.6603	37.8583	36.5998	70.2367	45.9468	67.8451	89.8039	29.5521	25.49	28.6014	22.3576	72.4177	72.1401	day-active
Ophio5|3315	PF03198.9|Glyco_hydro_72		SignalP: has predicted secretion signal					1,3-beta-glucanosyltransferase gel1	449	20	0	82.95	1	0.0175407	28	16	41.0123	248.147	187.63	309.705	310.009	341.94	294.864	264.037	243.864	298.098	250.957	306.634	325.25	1	1	28	16	57.0654	307.576	195.752	237.521	388.641	317.861	315.844	268.611	227.019	254.429	244.685	195.105	222.594	day-active
Ophio5|3373								---NA---	78				1	0.0175407	24	18	9.83386	12.2196	9.37523	12.5251	14.469	24.9501	29.1585	10.6685	9.56071	14.4552	17.4045	27.6432	32.3259	1	1	20	14	4.65775	12.9009	12.6025	5.70035	25.5508	29.2524	6.01542	12.6811	15.2194	11.6345	10.7506	6.05408	5.87827	day-active
Ophio5|3407	PF00782.15|DSPc	GO:0008138|protein tyrosine/serine/threonine phosphatase activity;GO:0006470|protein dephosphorylation	SignalP: has predicted secretion signal					#NAME?	402	20	0	64.5	1	0.0175407	24	4	1.5191	3.06389	6.11183	2.4925	0.128925	2.33759	0.806094	3.23206	4.70832	2.97077	2.32143	1.45249	2.56823	1	0.984212	20	4	0.633442	2.52896	7.35767	2.96364	2.06782	2.80743	0.933535	5.12018	4.29486	2.519	3.71899	3.18735	3.649	night-active
Ophio5|3413			SignalP: has predicted secretion signal; SSP: small secreted protein					hypothetical protein XA68_7510	201	20	4.62055e-106	51.15	1	0.0175407	24	6	58.7732	28.5626	827.788	29.6875	44.5834	23.3181	25.1464	43.8093	856.981	223.852	105.539	17.0523	23.3354	1	0.302957	24	6	277.045	25.9277	817.734	11.3406	14.6681	5.00512	4.80316	734.814	878.953	230.291	405.851	11.9737	23.2958	night-active
Ophio5|3518			SignalP: has predicted secretion signal					metalloprotease MEP1	701	12	0	45.75	1	0.0175407	24	2	0.113109	0.35178	0.269896	0.128138	0.0493417	0.123872	0.0841378	0.463861	0.157452	0.0787127	0.121152	0.0641411	0.272435	1	0.118367	28	6	0.0841671	0.241968	0.246648	0.195237	0.158277	0.205746	0.0282062	0.0212997	0.244674	0.351752	0.142332	0.0778629	0.088202	night-active
Ophio5|3578	PF13768.1|VWA_3;PF08487.5|VIT;PF13519.1|VWA_2;PF00092.23|VWA;PF13757.1|VIT_2							hypothetical protein XA68_3099	1152	20	0	64.9	1	0.0175407	28	26	0.627173	1.47979	1.16521	0.585124	0.180249	0.603354	0.281748	2.35904	1.10244	1.08628	0.626986	0.410047	1.08304	1	0.19267	24	6	0.516389	0.761161	0.994882	0.305664	0.481833	0.292291	0.0515198	1.51729	1.26051	1.35636	0.519949	0.177774	0.402761	night-active
Ophio5|3690	PF14031.1|D-ser_dehydrat;PF01168.15|Ala_racemase_N							alanine racemase domain	470	20	0	71.4	1	0.0175407	28	2	0.267615	0.619638	0.402265	0.222814	0.110312	0.0923125	0.219455	0.976037	0.664908	0.54748	0.391237	0.0955988	0.382165	1	0.984212	28	2	0.123226	0.601068	0.367616	0.16628	0.393173	0.153326	0	0.317461	0.336622	0.378637	0.291689	0.145063	0.230055	night-active
Ophio5|3757			SignalP: has predicted secretion signal; SSP: small secreted protein					hypothetical protein XA68_5832	127	2	9.73501e-86	74	1	0.0175407	24	6	122.153	160.658	1189.28	184.006	67.7875	89.223	55.4885	120.465	936.636	699.194	166.443	57.3391	100.723	1	0.19267	24	6	274.118	128.723	1073.55	196.865	55.9894	54.1626	52.5958	980.55	775.301	389.579	344.342	77.7193	129.64	night-active
Ophio5|38	PF02902.14|Peptidase_C48	GO:0006508|proteolysis;GO:0008234|cysteine-type peptidase activity				C48		ulp1 protease family	249	20	3.17985e-169	91.7	1	0.0175407	24	18	47.267	35.6505	12.9526	36.461	129.199	87.4222	146.303	26.8932	16.9481	18.4188	43.7151	94.1065	68.9399	1	0.118367	24	18	10.0511	21.4026	13.9383	30.7789	28.9629	32.0642	157.139	15.6701	12.1554	14.8158	14.6378	40.2842	25.3863	day-active
Ophio5|3815	PF00646.28|F-box;PF12937.2|F-box-like	GO:0005515|protein binding						cyclin-like F-box	536	20	0	76.65	1	0.0175407	24	4	5.19263	37.0403	38.939	34.8701	33.6059	30.5515	26.6726	56.0731	37.7356	37.0434	30.3029	28.2991	34.3994	1	0.302957	24	4	4.81109	36.1655	49.816	23.736	27.0018	26.8067	22.935	32.7728	31.5917	29.1738	24.8629	22.4186	25.8279	night-active
Ophio5|3860	PF01328.12|Peroxidase_2	GO:0004601|peroxidase activity	SignalP: has predicted secretion signal		1			hypothetical protein XA68_3534	461	20	0	55.4	1	0.0175407	28	14	3.58378	10.9334	8.83582	12.7206	21.2551	13.1755	13.0403	6.9239	4.90452	8.25257	12.6407	17.4943	16.388	1	1	28	12	8.08497	6.80182	5.99643	11.1459	42.1275	20.1644	3.81443	4.62812	3.51759	5.58234	5.48786	13.9016	2.94847	day-active
Ophio5|3910	PF06985.6|HET							heterokaryon incompatibility	690	20	0	50.35	1	0.0175407	24	4	3.0381	5.81555	8.27562	4.10061	0.852163	3.29293	1.00436	7.31816	9.14428	7.30354	3.93858	3.71424	4.4772	1	0.0214386	24	6	3.77468	4.95737	9.11465	2.3518	2.33156	2.61276	0.859657	8.61223	10.3826	7.18673	4.68134	0.85035	1.83692	night-active
Ophio5|4062							Part of secondary metabolism cluster 14	BTB domain-containingtranscription factor	322	20	0	77.25	1	0.0175407	24	6	3.51379	3.68374	19.304	1.99586	2.84181	1.12175	1.92006	7.23491	34.8475	6.78587	6.14388	1.04552	2.96052	1	0.19267	28	4	0.694737	2.3665	40.4724	1.27297	3.95596	1.49054	0.183908	10.0917	19.3073	7.60241	11.6389	0.761513	1.10225	night-active
Ophio5|4099	PF10998.3|DUF2838				7			F-box	556	20	0	80.2	1	0.0175407	28	14	2.96245	16.646	17.8427	20.6715	30.0361	21.4664	22.1625	18.3638	18.3226	21.924	22.9545	24.5749	26.0143	1	0.683105	24	12	2.2297	17.6368	17.3302	18.2437	27.5948	20.4852	15.4638	19.167	15.964	18.6687	19.4407	19.1603	12.7837	day-active
Ophio5|4318	PF00091.20|Tubulin;PF03953.12|Tubulin_C	GO:0043234|protein complex;GO:0006184|GTP catabolic process;GO:0003924|GTPase activity;GO:0005525|GTP binding;GO:0051258|protein polymerization						Tubulin alpha chain	453	20	0	94.35	1	0.0175407	24	6	48.1342	129.854	180.969	125.782	96.1316	99.983	59.0647	144.715	188.276	248.613	122.921	67.4414	114.061	1	0.19267	28	0	106.184	187.821	184.684	51.8813	86.2699	31.8666	10.4238	232.355	184.45	128.662	154.084	18.0594	86.9781	night-active
Ophio5|4895								---NA---	130				1	0.0175407	24	18	2.9105	9.59693	4.47042	7.55332	18.2444	13.1655	9.58111	9.50426	5.76562	8.29548	8.33175	13.7487	9.96182	1	0.984212	20	16	3.395	7.99604	7.26953	6.87523	20.4975	22.4184	12.0921	5.70702	5.74892	8.69175	5.52975	7.92775	6.73533	day-active
Ophio5|4998	PF04927.7|SMP							six-hairpin glycosidase	66	20	3.06224e-22	86.8	1	0.0175407	24	18	15.6655	6.36641	5.14157	9.62185	13.1831	27.2556	46.7228	7.14729	3.29944	8.24721	28.5612	53.7636	27.3694	1	1	28	12	2.63503	4.22542	4.19946	7.89023	6.08069	9.34147	1.7732	5.57925	5.12721	3.89027	5.40595	3.26327	1.84829	day-active
Ophio5|519								---NA---	100				1	0.0175407	24	0	1.57807	11.5584	8.6974	6.82813	1.88622	6.6008	8.77199	9.10324	7.84297	8.38875	6.31551	10.9224	10.3589	1	1	28	12	2.83418	8.1287	7.92876	8.72352	10.2677	14.5387	4.50908	6.21783	6.01754	7.87784	6.67761	3.11182	6.28373	--
Ophio5|5198	PF01694.17|Rhomboid	GO:0016021|integral component of membrane;GO:0004252|serine-type endopeptidase activity			6	S54		rhomboid family membrane	528	20	0	77.3	1	0.0175407	28	16	2.59344	13.6652	11.5263	17.968	20.7565	17.9451	16.9434	15.6062	12.9545	15.1807	16.3988	19.6195	20.1607	1	0.984212	28	18	2.10751	15.8409	12.4787	17.1737	16.4531	20.7959	19.9131	13.737	11.4641	12.2402	11.073	18.6504	13.3141	day-active
Ophio5|522								bactericidal permeability-increasing	763	20	0	73.3	1	0.0175407	24	6	7.57396	20.5106	43.4214	19.7606	33.0284	15.0622	15.9645	30.7378	46.995	35.5598	30.3905	12.1997	23.3098	1	0.0396721	24	6	16.6558	26.6799	67.2531	6.71442	9.35619	6.67973	4.74285	36.5981	43.978	25.1742	24.4234	4.2211	7.98285	night-active
Ophio5|5346	PF01053.15|Cys_Met_Meta_PP;PF00155.16|Aminotran_1_2;PF01041.12|DegT_DnrJ_EryC1;PF00266.14|Aminotran_5;PF01212.16|Beta_elim_lyase	GO:0016829|lyase activity;GO:0006520|cellular amino acid metabolic process;GO:0008152|metabolic process;GO:0009058|biosynthetic process;GO:0030170|pyridoxal phosphate binding						Cystathionine gamma-lyase	414	20	0	91.6	1	0.0175407	24	16	25.6716	65.8893	50.5107	82.1861	293.629	104.56	125.886	71.1264	66.2299	90.4517	88.9768	99.602	97.4547	1	0.461568	24	16	18.4256	81.6564	47.0939	82.9415	111.869	96.9851	136.601	61.7192	66.3486	72.7897	72.4999	91.8349	74.4878	day-active
Ophio5|5347					1			---NA---	76				1	0.0175407	24	4	1.83596	6.99739	8.72397	6.61993	4.04859	1.694	2.49299	5.47278	7.65584	5.0233	4.97039	4.67813	6.86687	1	0.118367	16	4	0.746383	4.04433	8.99465	6.10269	1.6835	4.6894	6.17167	5.43723	4.80452	5.16664	5.6771	3.37187	4.4227	night-active
Ophio5|5486	PF08632.5|Zds_C							telomere silencing Zds1	905	20	0	74.6	1	0.0175407	28	18	6.99384	47.3283	36.4447	43.901	46.375	59.6039	54.3871	46.3223	40.219	44.9288	43.776	47.6362	52.0777	1	1	28	14	8.92652	39.8406	39.5601	44.8642	49.2599	52.5019	108.708	38.8498	38.0477	34.538	36.6003	62.6385	37.8956	day-active
Ophio5|5527	PF11701.3|UNC45-central							Armadillo-like helical	713	20	0	88.55	1	0.0175407	20	12	10.5881	52.8549	68.0527	60.9556	92.9984	57.8505	48.4761	65.1905	77.0157	87.3989	71.549	47.0766	75.9138	1	1	28	0	23.8924	75.2959	81.5416	30.8226	90.3099	46.1553	29.4516	71.0972	68.0976	52.7598	61.3285	26.66	25.1487	--
Ophio5|56	PF04722.8|Ssu72	GO:0004721|phosphoprotein phosphatase activity;GO:0005634|nucleus;GO:0006397|mRNA processing						RNA polymerase II subunit A domain phosphatase SSU72	258	20	2.23035e-179	94.1	1	0.0175407	24	18	21.646	71.5972	56.993	64.5417	107.391	119.246	98.5742	70.1847	58.1818	63.5057	88.4967	87.3594	82.2248	1	0.683105	20	16	18.6318	62.851	58.8299	58.9652	111.039	100.007	99.7683	58.1931	44.7896	41.5787	65.0521	97.8705	36.7562	day-active
Ophio5|5812	PF09745.4|DUF2040							coiled-coil domain-containing 55	394	20	0	76.1	1	0.0175407	28	18	3.39155	16.9369	13.0381	13.9295	31.3056	19.9601	18.2802	16.0997	14.2245	14.1288	14.5337	18.1818	18.9968	1	0.461568	28	20	5.32482	12.4709	14.3011	21.9092	16.0337	23.4628	32.8342	12.7947	11.6069	9.48126	10.6873	25.6347	15.2051	day-active
Ophio5|5814					1			hypothetical protein XA68_4234	326	20	0	65.5	1	0.0175407	28	2	0.850862	3.50137	3.47646	2.33823	2.11853	1.59557	1.67079	2.69455	3.6055	2.81633	2.60088	1.92776	2.99311	1	0.19267	24	6	1.46916	3.80934	6.08927	0.898141	3.17136	2.06123	0.605528	3.56663	3.51523	3.23031	3.09376	0.250733	0.662729	night-active
Ophio5|5915	PF00999.16|Na_H_Exchanger	GO:0015299|solute:hydrogen antiporter activity;GO:0016021|integral component of membrane;GO:0055085|transmembrane transport;GO:0006812|cation transport			10			CPA1 family monovalent cation:H+ antiporter	672	20	0	91.1	1	0.0175407	28	14	3.39317	25.152	25.4141	29.0265	47.8394	33.487	28.3914	28.5756	27.2633	30.625	38.0592	33.6532	42.7265	1	1	28	10	3.76062	28.6048	30.1978	21.7614	34.5054	28.7222	20.6834	23.7728	24.3831	20.0577	23.7173	18.2538	21.3216	day-active
Ophio5|6084					4			Ankyrin repeat-containing domain	322	20	0	66.8	1	0.0175407	28	14	0.321258	0	0.213303	0.417739	0.589809	0.448702	1.69148	0.0593026	0.114067	0.171072	0.219424	0.627312	0.487615	1	0.302957	28	18	0.164138	0.175296	0	0.0606175	0.745325	0.298108	0.306513	0.138877	0.163621	0.0424716	0.270673	0.253838	0.23962	day-active
Ophio5|629			SignalP: has predicted secretion signal; SSP: small secreted protein					hypothetical protein XA68_469	158	1	8.45186e-12	100	1	0.0175407	28	14	206.794	71.7269	81.8965	195.653	697.115	226.511	463.788	64.9333	38.8133	96.2642	110.546	426.624	237.665	1	0.0214386	24	18	256.437	69.9745	41.1088	330.634	253.435	570.164	3910.09	52.3804	39.2218	55.1321	65.5115	1165.56	365.179	day-active
Ophio5|6430			SignalP: has predicted secretion signal; SSP: small secreted protein					hypothetical protein XA68_5816	115	2	2.4728e-66	78	1	0.0175407	28	4	339.864	1289.32	4643.42	1219.28	814.289	1033.13	580.082	1222.93	3565.11	1383.63	3349.29	604.76	719.417	1	0.302957	24	4	1273.86	1962.93	6779.23	188.368	1037.51	55.8227	54.7935	2107.64	3391.83	1114.73	4381.16	153.966	313.592	night-active
Ophio5|6431								hypothetical protein XA68_5815	162	1	4.33514e-113	100	1	0.0175407	20	4	1.27196	4.13189	8.55929	4.50685	0.531256	3.20092	5.25422	4.93557	4.40768	4.18095	2.60886	5.66291	6.62576	1	1	28	0	1.88378	3.82102	9.95861	1.80179	6.47578	4.13511	0.85034	4.67836	4.45818	2.609	6.8961	0.754505	1.13959	--
Ophio5|6594	PF11789.3|zf-Nse							chromosomal organization and DNA repair Mms21	351	20	0	68.25	1	0.0175407	28	18	31.4212	58.8674	40.7608	48.4691	236.709	92.5992	93.2115	71.014	44.5893	51.6982	66.3236	79.4369	81.6902	1	0.461568	24	0	4.66834	46.4868	40.3354	34.6534	34.9326	30.3639	104.91	37.0836	30.4036	30.5154	24.3405	36.8021	35.0926	day-active
Ophio5|6606	PF08647.6|BRE1;PF13920.1|zf-C3HC4_3;PF13923.1|zf-C3HC4_2;PF00097.20|zf-C3HC4	GO:0046872|metal ion binding						E3 ubiquitin- ligase BRE1	706	20	0	88.15	1	0.0175407	24	16	9.13975	53.2829	45.704	54.9855	68.6144	66.0695	66.6253	58.4395	48.074	59.3726	57.9423	75.7244	62.7899	1	0.461568	24	18	37.6451	49.1726	44.1439	99.2543	62.418	100.273	299.084	42.3193	39.9923	46.1611	37.7338	158.277	96.1827	day-active
Ophio5|6741								AT hook	233	20	6.41194e-138	60.65	1	0.0175407	28	18	3.10559	15.5423	8.02327	16.4658	18.5032	19.5718	22.591	9.9048	11.5727	14.7193	17.2642	17.0295	21.1538	1	1	28	16	8.05429	15.9699	7.86191	13.304	24.8496	20.9861	24.5394	12.0769	10.2199	10.0835	12.5964	11.7962	7.87203	day-active
Ophio5|6882	PF13417.1|GST_N_3;PF13409.1|GST_N_2;PF02798.15|GST_N;PF00043.20|GST_C	GO:0005515|protein binding						maleylacetoacetate isomerase	232	20	1.75893e-148	77.7	1	0.0175407	20	12	25.3726	151.754	149.622	185.504	308.991	155.443	119.207	240.873	186.59	237.626	156.714	111.311	174.109	1	0.302957	28	2	28.2199	194.891	126.238	111.763	151.565	88.8504	96.6243	193.996	163.823	140.245	142.049	95.4199	99.3209	--
Ophio5|6994								hypothetical protein OCS_00280	631	20	0	73.8	1	0.0175407	28	18	4.09844	17.761	11.6645	19.7366	30.3082	23.3907	21.8923	20.6701	14.9532	20.3423	16.4625	20.8749	25.4015	1	1	28	16	7.48655	16.3501	13.1162	16.4814	27.0745	23.4247	29.8891	15.047	12.9406	12.8067	12.0351	9.21086	9.33175	day-active
Ophio5|7112								Armadillo-type fold domain containing	167	20	4.53216e-121	61.5	1	0.0175407	24	6	3.74119	14.2985	15.6864	13.2966	10.3089	9.14444	4.48259	14.8221	15.5709	15.4586	11.3061	4.82433	13.8616	1	0.683105	28	2	6.11488	18.1995	17.1343	8.97392	14.9911	5.73149	0.70717	15.8424	13.3697	11.5952	13.9765	2.68418	6.08121	night-active
Ophio5|7187	PF09424.5|YqeY							Aspartyl glutamyl-tRNA amidotransferase subunit B-related	191	20	2.35737e-129	83.25	1	0.0175407	24	16	6.65416	44.6661	45.6622	59.6564	64.2244	60.3878	64.9866	58.7611	52.0034	60.3407	64.5987	75.1623	60.8202	1	0.461568	20	16	7.56719	55.2935	50.2758	49.9684	85.5515	89.644	53.2146	39.25	44.5919	34.2958	51.0643	53.948	28.1371	day-active
Ophio5|725	PF13378.1|MR_MLE_C;PF01188.16|MR_MLE;PF02746.11|MR_MLE_N							mandelate racemase muconate lactonizing enzyme family	445	20	0	90.1	1	0.0175407	24	6	15.7546	45.0509	55.9209	31.8668	34.6767	27.3614	26.6851	136.231	56.9178	49.6811	34.4518	19.7877	34.3301	1	0.0699962	24	4	20.4131	40.8151	78.5179	13.5212	18.3109	10.9567	4.70601	46.5335	46.2731	40.6013	37.0488	6.95502	25.6834	night-active
Ophio5|7316			SignalP: has predicted secretion signal; SSP: small secreted protein		1			---NA---	77				1	0.0175407	28	0	8.82449	20.723	113.062	10.3792	1.99834	11.1485	8.51895	17.9269	125.41	12.9876	11.4489	5.7727	6.49038	1	0.461568	24	4	12.4129	15.244	156.776	1.50611	2.84899	0.308619	0.253856	20.5116	43.5332	11.0802	24.659	3.15345	2.97682	night-active
Ophio5|756	PF00046.24|Homeobox	GO:0006355|regulation of transcription, DNA-templated;GO:0043565|sequence-specific DNA binding;GO:0003700|sequence-specific DNA binding transcription factor activity		Homeobox				homeobox transcription factor	504	20	0	65.2	1	0.0175407	28	14	17.4147	22.8945	19.7823	42.4828	60.9078	51.7733	54.1816	37.0578	30.1681	46.3934	40.7561	79.4438	57.9207	1	0.0699962	24	18	30.1252	37.4481	27.3435	59.6689	69.9668	117.406	163.307	27.5065	21.5062	29.5555	29.8019	76.8754	47.6338	day-active
Ophio5|7623								hypothetical protein XA68_6823	137	1	4.33911e-38	100	1	0.0175407	24	0	0.500522	1.62681	1.12332	0.869112	0.250999	0.420089	0.428005	1.52683	0.533967	0.400408	0.410864	0.326283	1.1413	1	0.0941815	28	4	0.595952	1.23088	1.41152	0.567521	2.41545	0.348873	0	0.325052	1.05316	1.98816	0.362018	0.0990213	0	night-active
Ophio5|7646	PF00171.17|Aldedh	GO:0016491|oxidoreductase activity;GO:0055114|oxidation-reduction process;GO:0008152|metabolic process						betaine aldehyde dehydrogenase	542	20	0	82.8	1	0.0175407	24	6	23.0255	18.4396	66.8035	21.6738	11.4184	18.7102	10.6871	43.2833	74.9427	56.5114	31.0906	9.24589	16.6989	1	0.118367	24	6	26.7326	30.0829	79.7975	8.1491	15.9607	5.18684	1.64095	71.3474	69.7119	36.6074	34.5017	3.77484	8.78024	night-active
Ophio5|7724					1			adenovirus e3 region CR2 domain-containing	542	20	0	69.25	1	0.0175407	28	14	32.7735	85.252	81.9976	108.811	217.747	120.909	141.027	95.4914	92.1093	104.305	116.453	121.979	112.686	1	1	28	16	48.6464	102.188	92.2335	99.5921	159.879	155.206	173.576	73.9359	84.7493	70.7137	97.8008	128.496	90.7386	day-active
Ophio5|7726								and NB-ARC domain	378	20	0	90.25	1	0.0175407	24	6	13.3466	28.9658	44.2195	22.6267	32.5359	20.1144	14.4935	85.2108	50.7938	33.6787	20.5703	13.425	19.2051	1	0.118367	24	6	12.9254	25.173	84.1179	12.9152	16.2708	13.7828	7.36651	36.2961	35.8722	24.3238	22.969	6.38178	10.4558	night-active
Ophio5|7901					1			hypothetical protein XA68_7142	86	20	2.23635e-57	68.7	1	0.0175407	24	4	5.84549	31.4815	40.1899	33.4309	8.95808	23.3222	24.6103	35.2271	31.5501	26.8872	30.7935	25.1013	31.0344	1	0.302957	28	4	6.00817	34.1676	42.5404	17.554	29.3741	25.4557	5.91747	25.9519	38.5742	21.6024	34.0234	10.6806	15.4794	night-active
Ophio5|8373	PF03151.11|TPT;PF08449.6|UAA	GO:0055085|transmembrane transport			9			nucleotide-sugar transporter	684	20	0	80.5	1	0.0175407	28	16	1.35755	9.53714	8.1218	10.593	22.9318	11.3194	10.8429	10.2345	7.34185	8.87328	9.99479	13.3109	12.3996	1	1	28	16	6.00782	8.55508	8.68895	8.03187	16.3017	14.4433	27.0851	5.65353	5.69002	6.04807	8.18662	9.2762	6.03359	day-active
Ophio5|8383					7			MFS multidrug transporter	391	20	0	83.5	1	0.0175407	28	16	9.49055	8.81963	7.6894	13.3094	28.2317	25.1041	21.6972	14.8547	7.80109	10.3371	12.9815	22.3412	15.2391	1	0.302957	24	16	6.6373	10.3275	9.38616	14.3849	21.9198	30.7658	18.2854	7.09476	5.46024	6.08925	9.84513	19.5213	7.06842	day-active
Ophio5|8411	PF04178.7|Got1	GO:0016192|vesicle-mediated transport			4			Got1 family	138	20	5.18987e-78	94.45	1	0.0175407	24	4	4.80798	23.419	27.6332	21.7872	14.5778	15.8485	16.3597	23.7023	27.5665	16.4311	27.4318	13.1194	20.8003	1	1	28	6	8.39408	24.0332	35.6571	12.1139	26.3788	13.335	4.27355	18.1795	20.4365	14.0144	22.1039	4.91544	8.12949	night-active
Ophio5|956	PF01375.12|Enterotoxin_a;PF01375.12|Enterotoxin_a	GO:0005576|extracellular region;GO:0009405|pathogenesis;GO:0003824|catalytic activity	SignalP: has predicted secretion signal					heat-labile enterotoxin A	646	20	0	52.85	1	0.0175407	28	2	18.0875	28.8345	693.682	23.2645	12.4204	21.3476	23.2105	77.6255	557.923	147.891	40.7279	13.362	7.9115	1	0.19267	24	4	180.051	21.9219	968.566	5.11427	2.8622	1.41383	0.642683	397.382	518.919	144.689	268.054	9.71541	19.8099	night-active
Ophio5|974					12			Major facilitator superfamily general substrate	464	20	0	79.65	1	0.0175407	28	26	0.414862	2.02774	1.55574	1.19293	0.968371	1.55839	1.36547	5.19031	2.17893	1.5448	0.853537	0.919907	1.35484	1	0.683105	24	6	0.577247	1.40029	2.74615	0.715808	1.23456	1.70835	0.212911	1.06114	2.64248	1.6521	0.913219	0.587739	0.665783	night-active
Ophio5|1780			SignalP: has predicted secretion signal					hypothetical protein XA68_1471	347	5	0	54.4	1	0.0249998	28	2	0.500057	1.35474	0.79192	0.258486	0	0	0	0.385296	0.5823	0.476348	0.448054	0.32347	0.161638	1	0.461568	28	4	0.192728	0.650811	0.68413	0.0562628	0.212856	0.207519	0	0.601533	0.303734	0.433625	0.430676	0.117801	0.133443	night-active
Ophio5|4507	PF00042.17|Globin;PF00175.16|NAD_binding_1;PF11563.3|Protoglobin	GO:0016491|oxidoreductase activity;GO:0005506|iron ion binding;GO:0055114|oxidation-reduction process;GO:0020037|heme binding						flavohemoglobin	432	20	0	73.15	1	0.0249998	20	12	0.11313	0.0518475	0	0.17312	0.15999	0.368184	0	0.0884745	0.127634	0.297763	0.0982088	0	0.051963	1	0.302957	28	24	0.137396	0.196145	0.0999694	0.135655	0.128303	0	0.320105	0.448917	0.213596	0.15841	0.0288444	0.0946762	0.285994	--
Ophio5|500			SignalP: has predicted secretion signal; SSP: small secreted protein					hydrophobin 3 precursor	80	20	4.3745e-31	71.2	1	0.0249998	24	6	0.726394	0.55432	2.3391	0.740355	0	0	0	0.945913	1.59201	1.59175	0	0	0	1	0.118367	24	4	0.341846	1.74755	2.40482	0.483444	0.457246	0	0	0.369195	0.489349	0.338724	0	0	0.764417	night-active
Ophio5|1002	PF09494.5|Slx4	GO:0005634|nucleus;GO:0006281|DNA repair;GO:0006260|DNA replication;GO:0033557|Slx1-Slx4 complex;GO:0017108|5'-flap endonuclease activity						NUDIX family hydrolase	1020	20	0	54.8	1	0.032459	24	18	4.31032	14.908	7.72645	14.2286	18.9134	18.8225	30.3567	13.7516	10.3927	12.7723	13.2169	21.2566	15.0183	1	0.302957	24	18	7.74173	11.6458	9.66639	22.4752	13.0591	28.1982	73.4432	9.88528	8.21732	9.64716	8.56291	27.6377	18.3904	day-active
Ophio5|1041								C6 zinc finger domain-containing	454	20	0	61.35	1	0.032459	28	14	4.37414	3.1578	3.25557	5.89803	15.6442	6.46614	12.819	5.22019	4.2512	4.73626	8.25565	13.0133	7.61537	1	0.19267	24	16	4.20771	5.7865	2.99678	9.12274	13.3496	13.7027	11.7934	1.97174	2.64248	2.83411	4.7488	9.9709	4.25259	day-active
Ophio5|1066					6			integral membrane	349	20	4.93197e-162	54.3	1	0.032459	28	18	0.549113	1.47528	1.32873	1.37071	2.47414	2.27748	1.47662	2.07966	1.31585	1.42088	1.61998	1.86541	3.56785	1	0.683105	24	10	0.778244	1.05153	1.97882	0.783179	2.85713	1.78822	0.226294	0.427211	1.47224	1.29344	2.06971	0.195213	0.176908	day-active
Ophio5|124	PF14479.1|HeLo;PF07714.12|Pkinase_Tyr	GO:0004672|protein kinase activity;GO:0006468|protein phosphorylation						catalytic domain-containing	647	20	0	83	1	0.032459	28	14	1.21994	1.48973	0.983484	1.85089	6.12043	2.8181	3.30416	1.74403	1.62044	1.73387	2.88746	3.89123	3.02083	1	1	28	16	2.49875	1.22328	2.23782	1.3899	5.54411	5.0522	4.64462	1.47678	1.56999	1.12202	1.59975	4.00669	0.883857	day-active
Ophio5|1330								hypothetical protein XA68_5125	448	20	0	72.15	1	0.032459	28	18	25.8058	111.75	94.7142	109.453	187.847	135.118	146.215	127.3	99.1662	121.835	120.249	141.449	161.033	1	0.683105	28	20	30.7892	102.396	89.6585	121.096	141.631	173.921	189.055	94.8761	86.5428	89.6426	83.4217	94.6502	97.0482	day-active
Ophio5|1500								hypothetical protein XA68_1187	623	20	0	64.75	1	0.032459	24	2	1.54457	14.1392	13.3598	11.7487	3.63587	10.0569	6.86249	11.941	13.0193	10.5967	9.83604	10.7156	11.7187	1	1	24	10	3.63895	11.0701	14.9145	10.1349	14.5714	13.0777	2.53856	9.51298	11.7091	10.4206	13.2502	4.44548	4.44042	night-active
Ophio5|1504	PF12796.2|Ank_2;PF12796.2|Ank_2;PF12796.2|Ank_2;PF12796.2|Ank_2;PF12796.2|Ank_2;PF12796.2|Ank_2;PF12796.2|Ank_2;PF00023.25|Ank;PF00023.25|Ank;PF13637.1|Ank_4;PF05729.7|NACHT	GO:0005515|protein binding						ankyrin repeat	1569	20	0	58.2	1	0.032459	28	0	0.944055	1.00095	2.10641	0.677991	0.220624	0.581569	0.263346	2.33029	2.95688	1.27876	0.559769	0.258117	0.300955	1	0.0699962	24	4	1.01199	1.17208	4.03918	0.074826	0.0471808	0	0.138731	1.8381	2.92861	1.33688	1.19327	0.104445	0.138033	night-active
Ophio5|1599	PF13832.1|zf-HC5HC2H_2;PF13771.1|zf-HC5HC2H;PF10513.4|EPL1;PF13831.1|PHD_2;PF00628.24|PHD	GO:0005515|protein binding						bromodomain and PHD finger-containing	1170	20	0	82.5	1	0.032459	28	18	1.86337	10.1226	7.8252	10.7928	22.2736	12.4633	12.0929	12.3009	8.1333	11.9069	11.3544	13.1121	13.8055	1	1	28	16	2.71662	9.743	9.85134	10.6007	14.3593	13.3415	13.612	8.01888	7.4468	6.77129	7.31671	9.55728	8.32797	day-active
Ophio5|1636	PF01328.12|Peroxidase_2	GO:0004601|peroxidase activity	SignalP: has predicted secretion signal					hypothetical protein XA68_1935	549	20	0	60.05	1	0.032459	24	4	0.358399	0.938816	1.94164	0.817756	0.755736	0.737829	0.402714	1.63686	1.40676	1.23908	0.747399	0.77774	1.16591	1	0.0396721	24	6	0.686874	1.38978	1.77082	0.783179	0.875418	0.787819	0.25201	1.7671	1.99387	1.34689	1.22625	0.149072	0.422167	night-active
Ophio5|1642	PF00106.20|adh_short;PF13561.1|adh_short_C2;PF08659.5|KR;PF01488.15|Shikimate_DH	GO:0016491|oxidoreductase activity;GO:0008152|metabolic process						NAD(P)H-dependent oxidoreductase	289	20	0	82.95	1	0.032459	28	2	2.43468	3.56103	5.99879	2.22298	1.25413	1.49928	1.57845	7.66189	18.2948	3.87429	4.79011	1.16449	0.775861	1	0.0699962	28	4	0.587156	1.3667	15.8967	0.337577	0.893995	0.415039	0.0682785	7.83712	12.9391	6.52802	2.15338	0.329843	0.106755	night-active
Ophio5|1651					1			hypothetical protein XA68_7622	137	2	9.84454e-51	79	1	0.032459	28	16	73.1139	44.7372	27.3341	104.728	92.9952	152.807	266.433	48.3032	36.3097	57.1249	76.1125	171.299	114.049	1	0.461568	24	18	31.6155	44.9272	16.6246	80.8717	60.5205	106.406	320.686	35.9724	32.3609	41.0555	24.8887	150.71	55.9728	day-active
Ophio5|1660								hypothetical protein XA68_7614	798	20	0	52.05	1	0.032459	24	16	5.76177	9.69366	5.62645	13.5286	25.9459	17.7218	14.7292	6.73652	6.15599	17.2201	10.2009	18.1742	17.7831	1	1	28	12	7.97584	7.68878	4.7675	17.325	24.7067	20.3063	13.2583	12.8564	8.66497	10.4733	7.70636	14.503	4.72714	day-active
Ophio5|1680	PF03619.11|Solute_trans_a				7			DUF300 domain	491	20	0	79.75	1	0.032459	28	14	7.89054	21.2636	15.2638	25.1393	38.686	30.9009	25.4507	18.2204	14.378	24.0343	19.4183	35.3719	31.3948	1	0.0699962	28	16	11.1613	20.3121	13.4171	27.4192	41.516	38.9951	29.178	19.3895	13.0513	17.6219	18.8106	32.107	25.9249	day-active
Ophio5|201	PF05224.7|NDT80_PhoG	GO:0003677|DNA binding						NDT80 like DNA-binding family	670	20	0	71.45	1	0.032459	28	14	0.53041	7.26027	7.31582	7.21681	31.7471	8.85568	6.18375	6.5657	4.77705	8.12512	8.34433	14.8972	14.2176	1	1	28	12	2.02599	7.29908	6.83815	6.74047	16.2554	10.9061	5.45923	7.86616	3.91844	4.74314	5.56542	6.61863	3.43731	day-active
Ophio5|2032	PF01822.14|WSC;PF01822.14|WSC;PF01822.14|WSC;PF07250.6|Glyoxal_oxid_N;PF09118.6|DUF1929		SignalP: has predicted secretion signal					glyoxal oxidase precursor	891	20	0	82.75	1	0.032459	28	0	22.8756	50.3866	41.9986	32.7408	14.989	22.292	8.37633	63.8205	45.3731	55.8139	30.3837	14.3864	27.2799	1	0.461568	24	4	18.6982	35.8957	49.3285	31.0813	12.228	13.1156	3.75149	49.4167	33.3865	46.1532	16.7602	14.1858	38.2127	night-active
Ophio5|2094	PF00106.20|adh_short;PF13561.1|adh_short_C2;PF08659.5|KR;PF02719.10|Polysacc_synt_2	GO:0009058|biosynthetic process;GO:0016491|oxidoreductase activity;GO:0008152|metabolic process						short chain dehydrogenase reductase	296	20	0	79.75	1	0.032459	28	24	0.721759	2.34326	1.15988	0.605745	0.758069	1.26875	0.994356	3.48268	1.79877	0.682177	0.859079	1.06124	1.32576	1	0.984212	24	6	0.465565	1.42981	4.22665	0.988862	1.6835	1.13472	0.0666692	1.96345	1.51253	0.600465	1.38773	0.414089	0.104239	night-active
Ophio5|2114	PF03441.9|FAD_binding_7;PF00875.13|DNA_photolyase	GO:0006281|DNA repair;GO:0003913|DNA photolyase activity						cryptochrome DASH	723	20	0	81.3	1	0.032459	28	18	17.7835	11.8762	9.6827	8.55217	39.9484	30.0071	41.8511	13.784	10.305	10.8121	35.1433	35.4495	52.4585	1	1	28	0	3.55956	11.2616	8.96825	3.78608	8.82441	5.65232	1.69565	8.81861	8.15739	5.41911	6.69333	2.18941	2.26633	day-active
Ophio5|2137	PF11951.3|Fungal_trans_2;PF00172.13|Zn_clus;PF04082.13|Fungal_trans	GO:0000981|sequence-specific DNA binding RNA polymerase II transcription factor activity;GO:0008270|zinc ion binding;GO:0003677|DNA binding;GO:0006355|regulation of transcription, DNA-templated;GO:0005634|nucleus;GO:0006351|transcription, DNA-templated		Zn2Cys6				Zn(2)-C6 fungal-type DNA-binding domain	885	20	0	73.65	1	0.032459	24	16	9.16932	4.76365	3.84921	13.0801	18.2377	19.1223	21.3326	5.18864	4.63665	6.0703	5.72752	23.9365	10.7421	1	0.0396721	24	16	8.9312	4.72903	4.12836	16.3531	15.028	31.4352	44.9205	4.21907	3.78776	5.03211	5.32852	25.2786	6.81375	day-active
Ophio5|2179	PF03098.10|An_peroxidase	GO:0004601|peroxidase activity;GO:0006979|response to oxidative stress;GO:0055114|oxidation-reduction process;GO:0020037|heme binding						heme peroxidase	1070	20	0	78.5	1	0.032459	24	6	0.264898	0.12577	1.22226	0.265968	0.436612	0.17592	0.0689364	0.554432	0.705225	0.68791	0.198527	0.021021	0.315126	1	0.155518	24	6	0.493282	0.422936	1.47523	0.0548444	0.0864541	0.0674293	0	0.907475	1.19664	0.46112	0.734683	0	0.0289065	night-active
Ophio5|2233	PF00400.27|WD40;PF00400.27|WD40;PF00400.27|WD40	GO:0005515|protein binding						nuclear pore	441	20	0	80.2	1	0.032459	24	6	27.9765	91.222	103.657	88.0537	63.9861	63.0219	36.715	103.444	104.154	129.932	93.4511	43.1424	86.9456	1	0.19267	28	0	59.6286	117.853	105.915	53.3341	60.4573	17.4279	6.09254	121.953	91.4407	94.4453	85.6753	9.73858	61.6026	night-active
Ophio5|2388	PF00152.15|tRNA-synt_2;PF09924.4|DUF2156;PF01336.20|tRNA_anti-codon	GO:0003676|nucleic acid binding;GO:0004812|aminoacyl-tRNA ligase activity;GO:0005524|ATP binding;GO:0000166|nucleotide binding;GO:0006418|tRNA aminoacylation for protein translation						aspartate-tRNA ligase	1004	20	0	85.15	1	0.032459	24	18	37.165	61.6089	36.8993	57.4775	175.12	106.614	121.141	62.9914	46.687	53.0021	67.2915	111.492	66.7611	1	0.19267	24	18	34.7556	43.9443	35.4262	92.5203	55.6107	92.6482	220.586	37.7901	32.6958	42.9158	33.7654	123.759	86.3614	day-active
Ophio5|2502								1-phosphatidylinositol phosphodiesterase	214	20	1.84521e-154	66.45	1	0.032459	24	6	10.0216	30.8034	34.3684	32.4947	27.3076	26.2898	23.6946	40.804	58.5215	64.5942	39.0302	18.9532	24.8546	1	0.19267	24	6	19.9296	43.848	52.4474	9.83527	25.7536	12.0921	2.39451	45.2745	57.2129	30.8822	34.0415	6.99136	10.5116	night-active
Ophio5|2635								casein kinase II beta 2 subunit	268	20	1.6512e-176	69.05	1	0.032459	28	20	48.9123	125.686	116.664	117.207	288.628	190.619	324.966	143.482	116.626	113.799	130.366	141.023	139.056	1	1	28	16	22.642	120.713	135.814	89.9636	142.227	122.956	174.821	108.057	102.016	81.7489	107.299	90.3206	73.7719	day-active
Ophio5|271	PF09748.4|Med10	GO:0016592|mediator complex;GO:0001104|RNA polymerase II transcription cofactor activity;GO:0006357|regulation of transcription from RNA polymerase II promoter						Mediator of RNA polymerase II transcription subunit 10	136	20	8.1891e-63	88.35	1	0.032459	24	4	4.65566	29.1686	36.2087	32.7202	8.0906	26.1298	23.3888	30.34	32.0029	27.5609	27.9357	21.5275	28.4124	1	0.683105	28	0	3.80737	35.5429	32.2281	18.0074	22.9791	25.3022	30.4961	23.3563	36.744	17.8238	25.7997	13.9642	18.5301	night-active
Ophio5|2713	PF00698.16|Acyl_transf_1							PKSN polyketide synthase for alternapyrone biosynthesis	320	20	0	57.85	1	0.032459	28	14	0.4241	0	0	0.233523	3.39905	1.03844	0.322004	0	0.057389	0	1.32475	1.26244	0.350467	1	1	28	22	0.0480046	0.0881941	0	0.0609952	0	0.0749914	0.370108	0.0465807	0.0411602	0.170945	0	0	0	day-active
Ophio5|2814	PF04681.7|Bys1		SignalP: has predicted secretion signal; SSP: small secreted protein		1			bys1 family	155	20	1.07037e-97	72.6	1	0.032459	28	4	1166.99	2990.74	4674.07	2609.22	1163.37	1679.9	942.196	1611.45	4221.56	5786.68	2801.16	1056.12	2513.94	1	0.461568	24	6	1840.77	3158.78	2777.15	1130.59	1974.23	505.209	249.413	7756.46	5587.84	4369.37	3318.39	473.192	1841.56	night-active
Ophio5|2847	PF06428.6|Sec2p							ribosomal L32	255	20	2.1221e-72	66.3	1	0.032459	24	16	10.0017	23.4146	15.744	28.5789	83.1445	36.3459	39.5111	25.4399	18.0621	32.1609	25.5811	44.4114	31.0693	1	0.302957	24	18	15.2855	24.108	15.5562	40.9945	34.6498	53.5043	118.573	23.3047	17.2897	23.5248	14.4411	55.1935	44.5034	day-active
Ophio5|2897	PF12830.2|Nipped-B_C;PF12765.2|Cohesin_HEAT								1859				1	0.032459	28	18	1.76077	11.2853	9.77893	11.7681	16.9465	13.1529	13.6547	12.8728	9.96365	13.1506	11.9724	16.7762	17.1532	1	1	28	14	3.51967	11.0654	11.4966	13.2004	12.9629	17.7695	18.6404	9.51808	9.49732	8.97591	8.54128	12.8201	9.10458	day-active
Ophio5|2949								hypothetical protein XA68_2572	174	6	1.10117e-93	62	1	0.032459	28	2	2.24671	2.18085	20.0786	1.88473	2.47414	0.745358	1.01254	16.3089	23.3694	4.63101	5.99392	0.771892	0.835713	1	0.0699962	28	4	0.579803	1.45596	39.3291	0.559413	1.0582	0.412667	0	6.15184	8.53145	1.80298	6.99418	0.624683	0.44227	night-active
Ophio5|3098	PF00703.16|Glyco_hydro_2;PF02837.13|Glyco_hydro_2_N	GO:0005975|carbohydrate metabolic process;GO:0004553|hydrolase activity, hydrolyzing O-glycosyl compounds	SignalP: has predicted secretion signal					exo-beta-D-glucosaminidase	893	20	0	73.85	1	0.032459	28	0	0.746949	1.40626	1.77252	0.955878	0.232469	0.940266	0.132136	1.88548	2.32849	1.03013	0.998896	0.226646	0.931207	1	0.0396721	28	4	0.373403	0.981677	3.46197	0.262812	0.621425	0.403897	0.0664455	1.77288	1.84737	1.07414	0.726465	0.229277	0.173148	night-active
Ophio5|3162	PF00018.23|SH3_1	GO:0005515|protein binding						SH3 domain containing	796	20	0	71.7	1	0.032459	24	16	20.0594	51.6321	32.3738	59.348	100.502	69.0285	79	49.6293	40.75	64.4311	54.7606	85.8452	79.9638	1	0.302957	24	18	24.4074	51.0438	35.6559	86.0072	67.0801	90.0671	118.01	41.1238	35.41	42.8934	35.5727	89.0878	72.1144	day-active
Ophio5|3163								hypothetical protein XA68_4427	104	1	8.8487e-54	100	1	0.032459	24	18	29.0282	105.408	75.9508	103.66	75.2137	121.466	126.286	77.3486	73.8629	75.2539	85.0488	161.883	119.036	1	0.19267	28	18	7.20712	77.9207	62.6627	143.956	81.1285	149.936	143.697	82.879	83.3012	75.7773	79.1009	136.519	116.17	--
Ophio5|3191								related to cellular myosin heavy type a	641	20	0	65.5	1	0.032459	28	18	2.03889	14.6869	11.8853	19.1022	17.292	20.4528	19.8952	15.9623	11.9369	16.4966	14.3294	21.1108	20.6951	1	1	24	22	4.40038	11.818	13.6198	20.5859	11.5668	16.0107	20.2017	16.9554	11.8541	13.12	11.3224	29.9905	23.9425	day-active
Ophio5|3226								---NA---	68				1	0.032459	28	2	16.6911	47.1774	85.3724	38.2409	9.78897	31.0866	26.7503	49.9689	82.4979	45.3796	39.6484	23.8187	23.6413	1	0.19267	24	4	37.5854	58.2618	93.788	12.4855	13.9559	4.88422	1.72181	79.3127	75.0619	42.3478	62.8101	3.16868	20.8636	night-active
Ophio5|3253					4			NADP-dependent alcohol dehydrogenase	160	20	8.7724e-88	78.35	1	0.032459	24	20	4.15015	24.4021	20.4337	18.9963	21.8369	26.3756	28.4318	25.5793	22.3122	24.7109	23.4192	31.0435	30.885	1	1	28	18	5.83988	17.9357	16.4006	21.282	26.685	40.9677	25.7041	23.1251	20.3521	19.0011	16.6787	12.8162	16.7293	--
Ophio5|3277	PF00135.23|COesterase		SignalP: has predicted secretion signal			S09X		cholinesterase	540	20	0	68.15	1	0.032459	24	6	3.50979	2.11635	24.5151	1.91213	1.56863	1.74131	1.03718	6.23148	22.2016	8.34122	4.5852	1.29005	1.82994	1	0.683105	24	6	6.04919	1.62222	35.4055	0.398104	1.60881	0.444958	0.292802	18.0755	16.2408	6.00969	9.74236	0.681984	1.28757	night-active
Ophio5|3324	PF10396.4|TrmE_N;PF12631.2|GTPase_Cys_C;PF01926.18|MMR_HSR1	GO:0005525|GTP binding						P-loop containing nucleoside triphosphate hydrolase	479	20	0	65.9	1	0.032459	28	18	38.5428	128.152	100.331	158.011	335.338	161.658	175.841	168.043	126.919	143.513	155.244	178.701	188.484	1	1	28	16	26.6735	145.562	116.694	131.468	219.868	182.397	121.527	122.734	109.911	97.3143	104.757	95.8823	119.288	day-active
Ophio5|3358	PF04931.8|DNA_pol_phi;PF04931.8|DNA_pol_phi	GO:0003677|DNA binding;GO:0003887|DNA-directed DNA polymerase activity;GO:0006351|transcription, DNA-templated						DNA polymerase V family	1013	20	0	75.25	1	0.032459	24	6	7.95191	22.9149	34.4315	20.3888	22.4771	19.2097	12.378	42.3142	34.9543	25.7936	20.2278	15.009	21.2685	1	0.302957	28	4	9.46688	28.8128	42.8599	11.1414	19.5229	8.94994	3.02674	24.1981	26.5812	16.9517	27.2702	5.37703	9.38842	night-active
Ophio5|37								hypothetical protein XA68_6012	873	20	0	50.45	1	0.032459	28	18	9.9045	8.93888	8.88803	12.7108	34.5785	18.3734	28.941	15.0345	11.5084	12.3284	28.0901	26.3774	49.7239	1	1	28	18	1.64436	9.97663	9.31111	8.3784	13.179	12.0361	11.237	9.58048	9.72035	9.0409	6.08761	5.17516	2.79834	day-active
Ophio5|3715	PF00137.16|ATP-synt_C	GO:0015078|hydrogen ion transmembrane transporter activity;GO:0033177|proton-transporting two-sector ATPase complex, proton-transporting domain;GO:0015991|ATP hydrolysis coupled proton transport			2			ATP synthase 9 (Lipid-binding )	149	20	6.07713e-64	93.4	1	0.032459	20	12	130.514	546.282	626.159	674.748	1073.08	600.303	520.951	660.455	769.911	730.857	909.172	542.876	734.399	1	1	28	6	245.382	774.003	742.512	326.455	800.862	392.378	228.633	512.169	637.631	417.677	688.094	214.084	272.851	--
Ophio5|3739	PF06090.7|Ins_P5_2-kin	GO:0035299|inositol pentakisphosphate 2-kinase activity;GO:0005524|ATP binding						inositol-pentakisphosphate 2-kinase	474	20	0	68.75	1	0.032459	28	18	11.0986	32.0916	18.4934	42.8619	46.0502	47.6593	66.9607	34.3172	19.3139	30.2456	22.2917	46.1646	35.621	1	0.461568	24	18	22.8031	27.2971	17.8159	51.6074	34.1519	50.7798	101.713	26.5995	16.9397	27.2633	14.4617	83.1403	61.2008	day-active
Ophio5|386	PF05721.8|PhyH		SignalP: has predicted secretion signal					phytanoyl- hydroxylase	360	20	0	78.6	1	0.032459	24	6	3.08945	6.52977	8.92226	6.89392	4.31774	4.65705	3.27228	10.5059	13.0637	9.49001	8.75618	2.93112	6.13919	1	0.461568	28	4	1.76657	9.09694	10.6718	1.41016	7.18168	2.46724	0.767897	7.12413	8.34469	4.5601	7.74979	1.17344	1.75805	night-active
Ophio5|387								proline rich 5	332	20	0	50.35	1	0.032459	24	6	30.2077	36.0008	114.621	26.9679	28.1888	24.2857	12.416	101.353	150.473	53.7629	50.5696	14.5358	23.8851	1	0.118367	24	6	41.6881	42.1679	168.597	6.2325	18.6853	4.48192	1.48654	86.5263	96.3753	49.147	68.4116	4.43187	8.92509	night-active
Ophio5|39								hypothetical protein XA68_6014	208	1	1.06822e-71	100	1	0.032459	28	16	81.2687	35.877	17.3891	42.3942	173.77	110.05	169.564	36.5681	21.4187	27.496	54.868	111.275	99.0967	1	0.683105	24	18	12.0486	22.2148	20.7114	37.379	34.4674	40.8883	190.049	16.4548	17.8273	19.4944	19.4216	42.4986	23.4784	day-active
Ophio5|3948	PF01476.15|LysM;PF01476.15|LysM		SignalP: has predicted secretion signal; SSP: small secreted protein					domain-containing	183	20	1.91584e-81	63.9	1	0.032459	28	4	13.2124	71.4982	783.236	61.3539	59.4868	58.7599	42.9343	442.745	720.655	145.548	233.576	34.1374	29.9592	1	0.0699962	24	4	262.343	103.548	1073.94	7.3423	3.52253	1.56993	6.672	479.939	857.443	232.317	388.603	15.2245	26.3319	night-active
Ophio5|400	PF01375.12|Enterotoxin_a	GO:0005576|extracellular region;GO:0009405|pathogenesis;GO:0003824|catalytic activity	SignalP: has predicted secretion signal					Heat-labile enterotoxin A chain	812	3	0	63.33	1	0.032459	28	0	1.37143	2.23671	2.52114	1.34616	0	1.15873	0.508552	10.4844	3.78407	2.22022	1.34251	0.636914	1.03782	1	0.0699962	28	4	0.765995	1.88039	3.94	0.842904	0.592226	0.917884	0.0974207	1.50811	1.80391	1.26553	1.68986	0.319353	0.266559	night-active
Ophio5|4122	PF01565.18|FAD_binding_4	GO:0055114|oxidation-reduction process;GO:0016491|oxidoreductase activity;GO:0050660|flavin adenine dinucleotide binding;GO:0008762|UDP-N-acetylmuramate dehydrogenase activity	SignalP: has predicted secretion signal					FAD binding domain	504	20	0	71.3	1	0.032459	28	26	0.479484	0.57792	1.22787	0.385938	0	0.602682	0.730999	1.78272	1.45916	0.875348	0.392965	0.401231	0.55693	1	0.382262	28	2	0.732778	1.06514	1.54289	0	0.330032	0	0	1.0363	0.65408	0.48897	0.618298	0.108237	0.122609	night-active
Ophio5|4129	PF01730.11|UreF	GO:0016151|nickel cation binding;GO:0006807|nitrogen compound metabolic process						urease accessory	316	20	3.01057e-118	68.15	1	0.032459	28	14	15.6985	41.7838	38.7953	65.5494	80.3665	59.6639	64.9805	56.2557	42.7712	60.4856	53.9269	82.81	69.6292	1	0.683105	28	18	18.3928	43.939	43.4233	71.8943	69.6925	88.923	164.278	49.1495	45.5141	48.1656	40.8572	91.9904	52.2004	day-active
Ophio5|4249								hypothetical protein XA68_3622	149	1	1.21281e-16	100	1	0.032459	28	18	16.2359	15.1163	6.8897	17.191	24.9393	47.9238	69.5979	11.3651	10.6847	12.2792	12.8518	46.678	30.45	1	0.0699962	28	18	14.7103	8.49309	5.91586	31.1966	28.7653	43.0091	64.1545	8.87175	10.7461	8.50535	10.9909	30.0629	30.4429	day-active
Ophio5|4387	PF15411.1|PH_10;PF13768.1|VWA_3;PF00092.23|VWA							von Willebrand RING finger domain-containing	1141	20	0	80.3	1	0.032459	24	16	11.7554	22.6465	15.4596	26.8337	93.9197	37.6921	53.5565	23.7841	21.5674	29.1926	24.9859	42.5234	32.7648	1	0.0699962	28	18	7.69772	26.0544	15.5976	31.9238	38.3828	32.3563	132.901	20.3599	15.8503	19.9768	16.7002	60.6666	34.6187	day-active
Ophio5|4459	PF00120.19|Gln-synt_C;PF03951.14|Gln-synt_N	GO:0006542|glutamine biosynthetic process;GO:0004356|glutamate-ammonia ligase activity;GO:0006807|nitrogen compound metabolic process						Glutamine synthetase	358	20	0	92.55	1	0.032459	28	18	117.071	113.813	88.1364	193.896	275.897	290.104	464.333	142.513	83.5398	98.1993	134.088	231.532	160.32	1	0.302957	24	18	70.1181	100.703	95.1947	182.214	158.671	200.088	570.968	61.8921	85.5679	69.8526	106.666	395.141	140.997	day-active
Ophio5|4520	PF00109.21|ketoacyl-synt;PF08659.5|KR;PF00698.16|Acyl_transf_1;PF00106.20|adh_short;PF14765.1|PS-DH;PF02801.17|Ketoacyl-synt_C;PF00107.21|ADH_zinc_N;PF08242.7|Methyltransf_12;PF13489.1|Methyltransf_23;PF13602.1|ADH_zinc_N_2;PF13847.1|Methyltransf_31;PF08241.7|Methyltransf_11;PF12847.2|Methyltransf_18;PF00550.20|PP-binding	GO:0016491|oxidoreductase activity;GO:0008270|zinc ion binding;GO:0055114|oxidation-reduction process;GO:0008168|methyltransferase activity;GO:0008152|metabolic process					Part of secondary metabolism cluster 16;Secondary metabolism. Type: PKS	polyketide synthase	2565	20	0	65.65	1	0.032459	28	16	4.25618	4.19952	3.47707	8.87496	18.8578	12.0079	9.17851	7.30059	3.88395	5.46247	4.48556	11.1602	7.63298	1	0.302957	28	14	3.78828	4.41314	4.58846	9.14878	9.85823	14.1188	6.72115	3.54289	2.83712	3.75837	3.59697	9.11706	5.30258	day-active
Ophio5|4539	PF04828.9|GFA;PF04828.9|GFA	GO:0016846|carbon-sulfur lyase activity;GO:0008152|metabolic process						DUF636 domain-containing	241	20	7.20846e-165	56.9	1	0.032459	28	18	2.42615	10.5756	9.03918	11.7088	12.4525	15.631	15.1933	11.1604	9.66767	12.406	9.78179	12.1871	15.4803	1	1	28	12	1.856	13.3363	8.5858	11.327	13.8506	12.633	5.80932	11.4306	8.35331	8.4464	8.56725	9.9946	8.3154	day-active
Ophio5|4553	PF00067.17|p450	GO:0005506|iron ion binding;GO:0055114|oxidation-reduction process;GO:0016705|oxidoreductase activity, acting on paired donors, with incorporation or reduction of molecular oxygen;GO:0020037|heme binding						cytochrome P450 52E1	564	20	0	73.7	1	0.032459	28	2	1.60295	4.21185	4.48136	3.07804	1.93114	1.97516	2.29987	6.91604	9.58589	4.04235	3.28655	3.2276	2.66814	1	0.19267	24	6	2.11564	3.25694	8.42751	1.45546	3.9659	1.78944	1.47192	6.6161	6.33728	4.20047	3.2274	0.556272	0.931506	night-active
Ophio5|4563	PF06863.7|DUF1254;PF06742.6|DUF1214		SignalP: has predicted secretion signal					hypothetical protein XA68_4010	598	20	0	54.9	1	0.032459	24	6	16.213	6.52136	53.4556	6.58255	7.17045	5.80691	3.08142	35.4954	60.2785	9.59375	28.6809	3.0444	3.15525	1	0.19267	24	4	13.2989	5.19889	119.129	3.30138	2.44234	2.77293	1.35531	22.3662	32.8656	10.283	22.9358	2.87443	3.15274	night-active
Ophio5|4573	PF01699.19|Na_Ca_ex;PF01699.19|Na_Ca_ex	GO:0016021|integral component of membrane;GO:0055085|transmembrane transport			10			Vacuolar calcium ion transporter	746	20	0	72.2	1	0.032459	24	6	32.7511	74.9234	108.418	82.9287	86.6875	61.969	28.287	118.082	124.909	158.865	83.5687	43.068	71.8975	1	0.0699962	24	6	38.2079	100.697	111.983	61.0187	80.7425	40.0237	13.0415	139.456	118.187	104.219	85.9894	26.214	68.7561	night-active
Ophio5|4658								hypothetical protein XA68_4075	97	20	4.39457e-47	80.45	1	0.032459	20	12	5.91379	23.1372	28.297	29.0665	77.5818	26.6199	19.5878	27.1684	33.8361	35.8978	32.6888	27.5676	27.8954	1	1	28	6	9.289	28.8881	34.6736	17.3818	47.4299	20.879	6.6676	25.0224	23.9981	13.8583	26.2537	13.2466	11.5306	--
Ophio5|4730	PF00722.16|Glyco_hydro_16	GO:0005975|carbohydrate metabolic process;GO:0004553|hydrolase activity, hydrolyzing O-glycosyl compounds	SignalP: has predicted secretion signal					extracellular cell wall glucanase Crf1	377	20	0	81.2	1	0.032459	28	14	3.82756	13.66	9.4779	18.5221	27.4446	18.6339	18.5163	14.5941	15.449	18.1264	14.3248	21.7988	19.7024	1	0.0396721	28	18	2.78269	16.5518	9.0467	17.2486	18.5675	24.6454	20.5341	12.935	10.2064	9.43588	10.6063	18.8706	11.7529	day-active
Ophio5|4866			SignalP: has predicted secretion signal; SSP: small secreted protein					hypothetical protein XA68_4900	78	14	3.83416e-50	56.07	1	0.032459	24	6	231.633	239.277	1323	159.411	150.828	128.603	92.5223	402.249	923.658	510.597	447.673	78.3699	177.009	1	0.0699962	24	4	495.945	193.513	1530.38	54.5251	37.9746	46.3162	103.265	1015.25	1429.12	599.785	823.366	50.3354	139.511	night-active
Ophio5|4994								hypothetical protein XA68_1740	226	1	6.6823e-135	100	1	0.032459	24	6	5.02864	19.3841	27.2401	15.3885	14.6486	15.0038	12.0341	20.2517	33.5976	21.3398	24.2907	10.9096	14.2235	1	0.984212	28	4	2.17428	23.5711	33.7522	5.00268	33.0396	11.665	2.26793	20.1561	24.5041	10.2736	20.4676	2.8293	2.86404	night-active
Ophio5|5048	PF12796.2|Ank_2;PF00023.25|Ank;PF00023.25|Ank;PF13637.1|Ank_4;PF13857.1|Ank_5;PF13606.1|Ank_3	GO:0005515|protein binding							1579				1	0.032459	28	18	10.4729	57.0058	45.8405	63.3183	92.8427	69.2365	66.5132	66.9324	51.8727	65.5965	59.8302	67.2413	78.1233	1	0.984212	28	18	5.98063	53.1983	60.5741	67.4996	70.0303	74.9591	70.9068	47.1379	46.9459	45.9737	46.6858	61.6392	58.0087	day-active
Ophio5|509	PF01284.18|MARVEL	GO:0016020|membrane			4			might be a transmembrane	160	20	1.28539e-88	71.25	1	0.032459	24	6	48.3016	76.9713	140.362	57.1752	22.6975	48.3402	20.0857	97.3203	182.502	106.28	73.4272	27.4078	34.868	1	0.0214386	24	6	63.2108	69.2811	134.7	58.4952	32.4361	24.2218	7.62514	197.074	157.728	112.217	60.9741	20.2852	27.6899	night-active
Ophio5|5140	PF04146.10|YTH							yt521-b-like splicing	359	20	0	80.7	1	0.032459	24	18	30.0774	26.5658	15.5975	24.7788	53.0152	59.6229	43.7653	8.72604	10.4391	38.6283	63.826	71.7931	132.281	1	1	20	18	9.8048	22.8842	9.01807	34.0465	20.3703	31.0265	24.971	8.72223	3.30311	5.56354	2.0816	19.6244	4.85883	day-active
Ophio5|5219								hypothetical protein XA68_4581	110	1	1.32346e-46	100	1	0.032459	20	12	5.87165	25.686	30.414	28.9039	68.3396	25.0691	17.2937	23.4689	32.6946	42.6453	24.3909	20.0796	26.4527	1	1	28	10	9.59485	25.2497	35.0974	46.2146	47.7142	31.8795	24.9739	29.9048	23.33	23.9761	18.3406	22.4056	25.5202	--
Ophio5|5407	PF00083.19|Sugar_tr;PF00083.19|Sugar_tr;PF07690.11|MFS_1	GO:0022857|transmembrane transporter activity;GO:0016021|integral component of membrane;GO:0055085|transmembrane transport			12			sugar porter (SP) family MFS transporter	591	20	0	86.45	1	0.032459	24	18	28.046	111.264	54.495	83.47	188.724	122.726	97.7012	94.8677	69.4865	79.991	104.898	137.591	111.854	1	0.984212	28	18	53.2244	85.983	42.3362	100.312	168.418	150.045	191.385	72.211	70.7713	63.5631	73.7351	108.604	46.8828	day-active
Ophio5|543	PF00324.16|AA_permease;PF13520.1|AA_permease_2	GO:0003333|amino acid transmembrane transport;GO:0006810|transport;GO:0016020|membrane;GO:0055085|transmembrane transport;GO:0015171|amino acid transmembrane transporter activity			10			Amino acid polyamine transporter I	560	20	0	87.25	1	0.032459	24	16	12.7952	37.7768	22.3516	34.6076	73.6287	52.9604	52.2739	31.4465	32.8375	35.7213	50.6351	48.3178	50.6751	1	0.683105	20	16	9.72122	39.8665	26.1187	17.974	67.3399	53.5511	22.2714	22.8151	30.0282	24.4778	36.2889	10.742	14.4033	day-active
Ophio5|5526								hypothetical protein XA68_4924	246	1	7.30978e-104	100	1	0.032459	28	0	2.84349	4.99898	99.7194	4.06671	3.57598	3.87264	7.17385	8.06515	98.225	10.7381	7.68997	3.09903	3.917	1	0.984212	24	4	19.9449	1.60463	171.833	2.2988	0.899683	1.55934	1.28264	33.0527	53.866	14.9402	38.6318	2.87683	4.19888	night-active
Ophio5|6000	PF12824.2|MRP-L20							60S ribosomal L20	216	20	2.93183e-134	68.9	1	0.032459	28	18	30.7782	134.7	88.2644	149.646	337.999	171.179	164.061	169.48	122.331	159.403	160.038	157.698	187.154	1	0.984212	20	16	45.876	162.034	92.1589	113.236	181.088	164.179	157.037	89.7833	78.7874	89.5167	94.1037	99.118	82.0339	day-active
Ophio5|6088	PF00282.14|Pyridoxal_deC	GO:0016831|carboxy-lyase activity;GO:0019752|carboxylic acid metabolic process;GO:0030170|pyridoxal phosphate binding						glutamate decarboxylase	531	20	0	83.25	1	0.032459	28	14	50.2628	252.14	257.134	331.294	352.89	337.754	359.024	308.996	293.988	314.539	430.866	422.002	518.303	1	0.683105	20	16	61.7919	318.863	274.082	307.677	550.994	455.517	318.673	204.359	254.786	210.339	342.173	279.104	286.719	day-active
Ophio5|6123	PF00067.17|p450	GO:0005506|iron ion binding;GO:0055114|oxidation-reduction process;GO:0016705|oxidoreductase activity, acting on paired donors, with incorporation or reduction of molecular oxygen;GO:0020037|heme binding			1			P450 monooxygenase	529	20	0	61.9	1	0.032459	28	16	10.9227	16.5621	13.8444	22.7994	51.4994	29.2869	34.4637	21.7207	15.2241	28.1842	24.6053	35.4694	42.8985	1	1	28	16	4.13023	20.9389	14.8237	21.4635	27.2885	25.6619	24.8444	19.8049	15.4311	16.3067	13.5736	21.0131	19.0134	day-active
Ophio5|6207	PF02141.16|DENN;PF03455.14|dDENN;PF03456.13|uDENN							dDENN domain	1123	20	0	86.1	1	0.032459	24	16	3.47835	8.08918	7.69268	9.60354	35.7781	14.4544	18.7467	12.3211	9.96485	11.5855	12.6993	13.6003	12.361	1	1	28	16	3.73061	10.7297	9.64709	9.84199	15.1575	13.8565	17.2288	8.62024	8.55751	8.05524	8.5116	10.1879	6.6793	day-active
Ophio5|6245	PF01231.13|IDO	GO:0020037|heme binding						Indoleamine 2,3-dioxygenase	483	20	0	84.15	1	0.032459	28	18	6.93491	36.6899	20.7118	34.8785	96.0415	43.03	44.6341	38.2303	24.4356	36.4951	28.6425	38.4218	45.9994	1	1	28	12	5.31357	32.4633	17.7082	33.3741	35.6595	39.3412	31.8285	25.8578	19.4638	24.0354	18.0635	24.8736	25.0102	day-active
Ophio5|636	PF02045.10|CBFB_NFYA	GO:0003700|sequence-specific DNA binding transcription factor activity;GO:0006355|regulation of transcription, DNA-templated		Heteromeric CCAAT factors				CCAAT-binding complex subunit HAP2	303	20	2.14054e-147	82.05	1	0.032459	20	12	9.75537	35.5211	29.4059	44.5327	79.2456	44.2897	37.9355	42.7201	46.1758	66.1622	42.3379	41.8426	53.6225	1	1	28	18	7.66547	45.3523	36.8792	32.8471	65.8502	51.3119	40.8391	44.3161	37.2469	33.0323	32.9906	22.9697	30.3479	--
Ophio5|6395								hypothetical protein XA68_5718	685	18	0	62.5	1	0.032459	28	16	11.5327	10.2759	6.80433	25.1982	35.7235	28.7537	33.6221	22.9522	8.80812	15.5727	11.4473	37.1506	34.5863	1	1	28	14	11.9639	8.74895	8.80248	16.9251	30.1802	39.2665	24.9963	13.2741	8.89816	14.0983	7.99262	14.402	7.82998	day-active
Ophio5|6473	PF04622.7|ERG2_Sigma1R				1			C-8 sterol isomerase	233	20	1.91015e-141	81.9	1	0.032459	28	16	40.6492	93.5415	81.2632	143.066	275.401	151.372	149.997	99.4573	85.575	123.028	115.155	123.055	191.057	1	1	28	12	28.8885	139.616	65.5776	92.1239	216.919	134.455	90.4573	96.7433	62.1661	71.5228	78.7272	81.6392	93.5382	day-active
Ophio5|6498	PF00083.19|Sugar_tr;PF07690.11|MFS_1	GO:0022857|transmembrane transporter activity;GO:0016021|integral component of membrane;GO:0055085|transmembrane transport			11			glucose transporter	548	20	0	89.85	1	0.032459	24	4	0.975258	2.41265	2.44716	2.29389	0.536288	1.18796	0.53793	3.48902	3.22131	2.14718	2.22046	1.18924	1.9877	1	1	24	10	0.953078	1.95955	3.11444	0.820269	3.60925	1.27158	0.216402	2.31503	2.5751	1.62421	3.32146	0.522702	0.366544	night-active
Ophio5|6507	PF01184.14|Grp1_Fun34_YaaH	GO:0016020|membrane			6			GPR FUN34 family	279	20	9.23485e-134	85.8	1	0.032459	28	16	18.4882	36.0001	27.3743	53.0081	63.276	54.2455	62.7035	30.5107	33.0935	51.3752	54.4717	90.6973	79.8347	1	0.302957	28	18	6.93284	48.1275	14.3001	69.4372	61.9707	77.3751	38.2579	47.5273	33.3142	47.3772	33.4543	119.08	95.1433	day-active
Ophio5|6602								hypothetical protein XA68_4947	546	20	0	72.25	1	0.032459	28	18	26.1586	54.2575	35.3617	68.849	167.997	82.8251	92.4843	69.6154	47.8564	66.0315	53.0972	85.3209	94.6891	1	0.683105	24	18	16.5788	50.824	39.8048	72.0539	73.8369	81.3704	77.5741	44.9939	37.9465	49.9577	32.7652	65.3269	63.8987	day-active
Ophio5|6834	PF04082.13|Fungal_trans;PF00172.13|Zn_clus	GO:0000981|sequence-specific DNA binding RNA polymerase II transcription factor activity;GO:0006355|regulation of transcription, DNA-templated;GO:0003677|DNA binding;GO:0005634|nucleus;GO:0008270|zinc ion binding;GO:0006351|transcription, DNA-templated		Zn2Cys6				transcription factor C2H2 Cys6	754	20	0	61.95	1	0.032459	24	18	30.7425	27.6833	21.0569	25.5364	202.391	53.442	68.5112	35.3665	21.3498	28.9333	39.9711	74.3095	73.8476	1	1	28	16	27.7918	25.423	30.2147	29.0969	92.347	68.9008	57.8549	19.0519	18.0599	18.3153	17.9486	50.4969	28.8266	day-active
Ophio5|6965	PF01432.15|Peptidase_M3	GO:0006508|proteolysis;GO:0004222|metalloendopeptidase activity	SignalP: has predicted secretion signal			M03A		thimet oligopeptidase	780	20	0	67.45	1	0.032459	28	4	0.420964	3.50691	67.4415	3.09058	4.43507	2.09695	3.0629	6.45031	74.7724	13.5606	22.3966	1.35485	0.907489	1	0.118367	24	4	25.1941	2.31992	109.713	0.376046	0.213401	0	0.0507062	37.1991	83.1655	18.9878	37.181	1.29476	1.60542	night-active
Ophio5|7255	PF00933.16|Glyco_hydro_3;PF01915.17|Glyco_hydro_3_C;PF14310.1|Fn3-like	GO:0005975|carbohydrate metabolic process;GO:0004553|hydrolase activity, hydrolyzing O-glycosyl compounds	SignalP: has predicted secretion signal					beta-glucosidase 1 precursor	873	20	0	82.55	1	0.032459	28	0	0.433323	1.25864	15.8842	0.617527	0.554841	0.746211	0.963012	1.20539	4.76355	0.864039	1.16772	0.154555	0.476258	1	0.461568	24	4	2.1768	0.615441	31.425	0.291228	0.678022	0.247884	0.0906213	5.85094	9.35754	2.68402	3.51538	0.375238	0.69073	night-active
Ophio5|7311	PF02837.13|Glyco_hydro_2_N;PF00703.16|Glyco_hydro_2;PF02836.12|Glyco_hydro_2_C	GO:0005975|carbohydrate metabolic process;GO:0004553|hydrolase activity, hydrolyzing O-glycosyl compounds	SignalP: has predicted secretion signal					glycoside hydrolase family 2	632	20	0	83.8	1	0.032459	24	6	0.56019	1.41864	2.3401	1.82369	1.66897	0.66398	0.769801	1.75509	2.09538	3.84088	1.43316	1.13812	1.70616	1	0.19267	24	6	1.29115	2.01258	2.496	0.24745	1.37499	0.380288	0.218966	3.49598	2.71345	3.14243	1.63766	0.151113	0.758077	night-active
Ophio5|7317			SignalP: has predicted secretion signal					hypothetical protein XA68_25	309	2	0	70.5	1	0.032459	28	2	66.5142	171.778	773.814	152.775	72.7396	138.432	80.3566	191.053	724.395	297.968	183.632	75.965	60.6773	1	0.0699962	24	4	202.558	268.4	1199.67	22.169	11.8279	5.59097	8.49517	337.924	534.208	188.339	321.748	22.7455	48.8352	night-active
Ophio5|7543					1			hypothetical protein XA68_7129	110	20	9.16819e-75	77.4	1	0.032459	20	12	19.8259	92.0246	98.5352	102.379	159.459	99.493	81.8126	116.136	117.502	127.272	144.174	96.1388	117.871	1	1	28	6	14.4587	111.201	120.111	92.2528	185.351	105.181	94.5442	90.2532	85.7022	64.8839	105.993	64.8777	66.7987	--
Ophio5|7576								metalloprotease 1	121	14	3.32643e-71	51.86	1	0.032459	28	4	0.510359	1.84016	18.4949	0.860208	0.425876	1.18796	0.84724	1.25605	10.8719	5.43505	2.32374	0.184537	0.276639	1	0.572337	24	4	1.99196	0.464103	23.5948	0	0.151791	0	0.324603	8.089	11.0465	2.36135	2.96884	0.560038	0.380642	night-active
Ophio5|7589	PF00176.18|SNF2_N;PF00271.26|Helicase_C	GO:0003676|nucleic acid binding;GO:0004386|helicase activity;GO:0005524|ATP binding;GO:0003677|DNA binding						DNA repair Rhp26 Rad26	1144	20	0	86.25	1	0.032459	20	18	5.09288	25.7047	19.7364	13.9447	26.228	26.3154	24.1417	18.5023	17.1669	19.4	29.0924	19.2102	20.4858	1	0.984212	16	6	2.75433	14.7115	19.0159	18.639	16.238	18.4589	20.8729	20.0845	14.9895	13.9579	14.3658	17.9494	10.7477	day-active
Ophio5|7633								---NA---	111				1	0.032459	28	16	1.68618	3.20714	2.15303	4.14962	5.41217	5.5643	7.38309	3.24946	1.31585	2.63125	3.5437	3.61824	3.9174	1	0.19267	28	14	1.62784	0.758311	1.93244	2.27262	4.46427	3.00903	4.59661	1.20153	0.825776	2.08224	2.45332	1.58611	3.73165	day-active
Ophio5|7723	PF12695.2|Abhydrolase_5;PF12697.2|Abhydrolase_6;PF07819.8|PGAP1;PF05057.9|DUF676	GO:0006886|intracellular protein transport;GO:0016788|hydrolase activity, acting on ester bonds;GO:0006505|GPI anchor metabolic process						catalytic	633	20	0	67.5	1	0.032459	24	16	7.31373	14.3765	15.078	19.3196	61.5724	26.7687	34.237	20.7862	18.7705	20.9463	26.1809	25.4609	24.9487	1	0.461568	20	16	3.62522	17.4148	19.6292	14.5765	32.6556	26.0846	16.865	11.4148	12.5247	12.0955	19.0102	15.7772	10.8405	day-active
Ophio5|7772	PF00926.14|DHBP_synthase	GO:0009231|riboflavin biosynthetic process;GO:0008686|3,4-dihydroxy-2-butanone-4-phosphate synthase activity						3,4-dihydroxy-2-butanone 4-phosphate synthase	257	20	0	83.05	1	0.032459	28	18	22.9366	53.6885	50.2708	91.4059	161.241	95.9464	91.9166	74.3916	58.6929	70.8195	66.9732	87.7853	96.6278	1	0.984212	24	18	21.0654	61.8876	51.424	84.6167	69.2648	90.0377	107.523	47.4072	38.9715	49.5029	42.1645	83.0489	81.4771	day-active
Ophio5|7785	PF07690.11|MFS_1	GO:0016021|integral component of membrane;GO:0055085|transmembrane transport			9			MFS multidrug transporter	616	20	0	87.5	1	0.032459	24	18	3.10726	6.47665	5.80656	5.36997	10.7226	9.65422	6.58136	5.18451	2.95586	4.23901	6.40968	17.5146	10.8488	1	0.19267	28	12	5.66977	3.16598	7.85756	10.2181	17.558	15.684	10.1411	3.10196	3.59755	3.06828	7.36826	12.1589	4.99256	day-active
Ophio5|7874	PF00264.15|Tyrosinase	GO:0016491|oxidoreductase activity;GO:0008152|metabolic process	SignalP: has predicted secretion signal					tyrosinase precursor	599	20	0	75	1	0.032459	24	2	0.869425	1.94566	2.52622	1.09943	0.202054	0.99036	0.221493	4.62906	2.36414	1.38141	0.874113	0.337703	1.425	1	0.00528053	24	6	0.815378	1.08523	2.38077	0.522119	0.246913	0.200602	0.165006	1.39556	1.67357	1.62333	0.770193	0.0455498	0.515981	night-active
Ophio5|7954	PF00248.16|Aldo_ket_red							2,5-diketo-D-gluconic acid reductase A	313	20	0	88.8	1	0.032459	28	2	20.7828	36.8208	53.3184	19.3371	20.3525	13.9854	11.0041	69.9697	57.319	34.1393	14.3554	8.5322	6.84314	1	0.0396721	24	4	17.9241	27.2284	67.6183	3.80365	2.53597	2.37656	1.07202	34.1905	35.5557	23.5483	26.3316	2.04539	8.67638	night-active
Ophio5|7999	PF12697.2|Abhydrolase_6				2			alpha beta hydrolase fold family	493	20	0	80.65	1	0.032459	28	0	0.870982	5.27165	2.33608	3.82392	0.280469	2.2297	2.27172	3.45095	3.13246	3.91492	1.60686	1.45837	1.52581	1	0.461568	24	6	1.06772	2.7508	2.71638	3.80492	1.91183	0.925856	0.360743	2.30037	1.81871	3.2213	1.18828	0.719207	2.6008	night-active
Ophio5|805	PF00722.16|Glyco_hydro_16	GO:0005975|carbohydrate metabolic process;GO:0004553|hydrolase activity, hydrolyzing O-glycosyl compounds	SignalP: has predicted secretion signal					cell wall glucanase (Utr2)	461	20	0	84.25	1	0.032459	24	16	98.7103	272.655	183.278	316.978	653.584	418.385	378.04	244.575	216.796	357.89	281.379	368.306	439.066	1	1	28	16	105.536	296.216	164.293	275.596	456.428	396.358	403.216	255.679	187.605	236.151	205.241	249.784	236.983	day-active
Ophio5|8106			SignalP: has predicted secretion signal; SSP: small secreted protein					hypothetical protein XA68_776	178	1	1.60825e-20	100	1	0.032459	20	6	0.576313	1.37961	1.5396	1.42384	0.387016	0.728702	0.494956	1.60514	1.54373	1.23478	0.7127	1.25774	1.88547	1	1	24	10	0.720055	1.10711	1.57187	0.87506	2.17256	1.07585	0	1.0024	2.14056	0.996302	1.60481	0	0.172955	night-active
Ophio5|8126	PF03663.9|Glyco_hydro_76		SignalP: has predicted secretion signal					related to endo-1,6-alpha-D-mannanase	414	20	0	75.95	1	0.032459	28	0	0.531229	3.13758	1.86769	2.42043	0.959845	1.08261	1.60115	1.80008	1.95316	2.97363	1.74196	0.650993	1.78915	1	0.118367	24	6	0.809768	1.70544	2.45118	1.13231	1.47255	0.928087	0.954254	2.91842	2.2286	2.04948	1.71544	0.197565	0.596798	night-active
Ophio5|8138	PF00160.16|Pro_isomerase;PF00400.27|WD40;PF00400.27|WD40	GO:0003755|peptidyl-prolyl cis-trans isomerase activity;GO:0005515|protein binding;GO:0006457|protein folding						cyclophilin-type peptidyl-prolyl cis-trans isomerase	619	20	0	89.35	1	0.032459	28	14	3.39882	25.3829	21.3081	29.0413	33.7161	29.6407	28.5797	27.3109	22.1954	31.2822	28.7154	37.5467	34.9294	1	0.461568	28	18	6.33272	27.0318	22.9699	37.7378	32.6164	51.9495	43.4339	25.7326	21.9497	24.7593	18.6337	35.0439	28.1127	day-active
Ophio5|825								PH domain	518	20	0	87.95	1	0.032459	28	14	30.9937	25.3481	25.5543	33.5374	145.092	51.2424	88.4548	35.9474	29.9222	35.2051	39.5201	58.2575	48.6415	1	1	28	16	12.3962	36.8197	32.2357	31.8402	64.8681	47.4024	49.0632	25.6121	27.4941	23.1546	26.1584	36.0186	13.332	day-active
Ophio5|8285	PF08429.6|PLU-1;PF02373.17|JmjC;PF01388.16|ARID;PF00628.24|PHD;PF00628.24|PHD;PF02928.11|zf-C5HC2;PF02375.12|JmjN	GO:0003677|DNA binding;GO:0005515|protein binding;GO:0016706|oxidoreductase activity, acting on paired donors, with incorporation or reduction of molecular oxygen, 2-oxoglutarate as one donor, and incorporation of one atom each of oxygen into both donors;GO:0055114|oxidation-reduction process;GO:0005634|nucleus;GO:0005622|intracellular		AT-rich interaction region;Transcription factor jumonji				PHD transcription factor	1939	20	0	84.85	1	0.032459	24	16	28.8865	61.8068	44.7298	73.8172	117.581	89.0128	109.818	65.0965	55.4365	91.4958	65.4452	121.654	106.405	1	0.19267	28	18	25.6398	62.9685	46.0982	98.0184	85.4904	122.061	168.929	63.5939	50.0506	61.2869	40.2758	114.919	85.2247	day-active
Ophio5|833			SignalP: has predicted secretion signal		1			signal sequence receptor alpha chain	264	20	8.36496e-156	79.45	1	0.032459	24	6	13.1643	59.2171	90.2161	62.4015	48.7545	51.4094	39.1722	62.2348	85.4357	68.8098	76.6509	46.4713	57.566	1	0.302957	28	4	14.8509	77.3459	94.4958	29.0367	57.1627	28.705	9.26526	72.6743	85.6564	51.819	78.3311	16.9651	43.8097	night-active
Ophio5|8388			SignalP: has predicted secretion signal; SSP: small secreted protein					putative enterotoxin	199	1	7.69991e-114	100	1	0.032459	24	16	45.9357	25.2562	15.4157	30.3592	147.731	80.2916	402.378	16.2815	25.0537	36.4692	32.8147	113.468	59.6812	1	1	28	16	44.2236	37.228	11.0381	46.1096	177.222	63.6711	106.033	29.3815	25.1036	20.3717	24.5421	52.5417	8.97808	day-active
Ophio5|8423	PF04687.7|Microvir_H;PF05840.8|Phage_GPA	GO:0019028|viral capsid;GO:0006260|DNA replication;GO:0046718|viral entry into host cell						replication-associated A	847	20	0	99.1	1	0.032459	20	18	15.508	76.1657	47.4276	47.5047	67.9279	82.9762	68.1717	54.2341	40.8192	71.2424	81.7893	85.8594	40.0781	1	1	24	22	9.73487	238.668	112.683	121.494	116.505	126.436	130.083	113.659	110.779	102.418	98.1495	126.465	106.403	day-active
Ophio5|8595	PF04082.13|Fungal_trans;PF00172.13|Zn_clus	GO:0000981|sequence-specific DNA binding RNA polymerase II transcription factor activity;GO:0006355|regulation of transcription, DNA-templated;GO:0003677|DNA binding;GO:0005634|nucleus;GO:0008270|zinc ion binding;GO:0006351|transcription, DNA-templated		Zn2Cys6				related to nitrate assimilation regulatory nirA	752	20	0	73.55	1	0.032459	28	14	1.14068	6.73797	6.95375	8.76038	14.835	9.29635	8.15768	9.6664	6.82563	8.41442	9.71341	10.7036	17.4203	1	1	28	12	3.52676	7.63212	7.6456	5.64242	17.3872	11.7324	1.02554	6.37413	5.59729	5.61121	7.86199	2.32286	2.46684	day-active
Ophio5|908								hypothetical protein XA68_739	221	1	1.51996e-64	100	1	0.032459	24	16	16.5028	53.6979	49.8883	52.5402	154.544	67.6996	62.5235	51.3381	48.1292	63.3871	66.4683	77.479	92.2803	1	0.683105	20	16	8.33887	50.1169	43.9692	46.0382	108.191	67.0119	63.9511	38.3239	46.184	29.6612	44.0512	49.797	33.0507	day-active
Ophio5|116								hypothetical protein XA68_1674	85	1	5.33302e-11	100	1	0.0448643	20	2	0.245246	0.783138	0.600846	0.174328	0	0	0.515099	0.445459	0.428415	0.428344	0.329647	0.785355	0.392441	1	0.572337	28	2	0.096454	0.329189	0.251667	0	0	0	0.230241	0.173865	1.22906	0	0.580912	0	0	--
Ophio5|3406								hypothetical protein XA68_7503	440	20	0	62.9	1	0.0448643	20	2	0.116094	0.356349	0.234344	0.203975	0	0.525826	0.234384	0.260609	0	0	0.0964272	0.714715	0.204081	1	1	28	22	0.0958997	0.256783	0	0.177592	0	0.382099	0	0.135623	0.179761	0.155536	0.0566422	0.123945	0.140403	--
Ophio5|5728			SignalP: has predicted secretion signal						1221				1	0.0448643	24	4	0.0694015	0.0551145	0.211427	0.0981485	0	0.0118601	0	0.172424	0.165827	0.0753633	0.0579984	0.0184235	0.0736496	1	0.382262	24	6	0.0555664	0	0.24796	0.0640899	0.0151542	0	0	0.085652	0.129746	0.0785828	0.122648	0.0111824	0.0126673	night-active
Ophio5|5890			SignalP: has predicted secretion signal; SSP: small secreted protein					hypothetical protein XA68_5265	187	1	3.67278e-94	100	1	0.0448643	24	6	0.216693	0.238829	0.366474	0.318983	0	0.154182	0	0.509434	0.68592	0.293917	0.301592	0	0.119681	1	0.19267	28	4	0.253602	0.752933	0.920995	0.416584	0.886522	0.384132	0	0.39767	0.702788	0.437818	0.465039	0.363429	0.164675	night-active
Ophio5|7679			SignalP: has predicted secretion signal		1			hypothetical protein XA68_2428	1019	1	0	93	1	0.0448643	24	2	0.0383124	0.176078	0.0675461	0.0734911	0	0	0.0289533	0.300466	0.0541819	0.0180576	0.0416906	0.0441442	0.0772058	1	1	24	6	0.0786861	0.0277552	0.169752	0.17276	0	0.0708007	0.0582375	0.0732961	0.142487	0.228639	0	0.026794	0.0455278	night-active
Ophio5|1203					3			pyridoxamine phosphate oxidase	241	20	7.45779e-116	79.1	1	0.0572696	28	14	25.2876	56.867	43.7724	72.8546	202.102	93.7857	88.4751	66.8041	53.8192	80.3729	66.4224	114.149	95.8108	1	1	28	12	34.196	76.391	42.2135	70.8744	158.478	126.131	67.9935	55.052	43.8412	49.6013	42.3718	77.1899	43.8797	day-active
Ophio5|1350	PF00400.27|WD40;PF00400.27|WD40;PF00400.27|WD40;PF00400.27|WD40	GO:0005515|protein binding						Mitochondrial division	655	20	0	87.75	1	0.0572696	28	18	12.3312	23.2371	20.0074	22.694	79.9153	34.9955	40.4044	35.8275	22.1287	27.6843	31.9797	33.1869	37.7972	1	1	28	16	7.90631	24.1673	25.2396	19.1915	34.1011	30.6407	49.019	22.5881	20.1006	19.9501	20.0671	22.7263	15.9514	day-active
Ophio5|1434					1			Glycoside superfamily	673	20	0	68.2	1	0.0572696	28	16	19.6544	20.9511	19.9076	29.1169	68.4535	37.2433	56.1071	23.4461	21.893	26.781	25.3843	31.7661	32.1643	1	0.302957	28	16	10.4696	27.4282	21.9324	23.8788	50.8571	34.0012	38.4264	20.8979	19.1717	20.2111	25.8872	25.8498	32.7732	day-active
Ophio5|1511	PF00689.16|Cation_ATPase_C				5			calcium-translocating P-type PMCA-type	290	20	2.97423e-178	78.2	1	0.0572696	24	16	26.8515	43.4341	31.3115	68.0573	134.862	78.4917	121.123	41.6007	33.5518	44.5595	42.086	79.4549	72.1391	1	0.0396721	28	20	10.4519	38.1362	30.4941	61.2279	59.31	67.3361	108.666	38.2802	31.4646	28.4266	26.7818	96.8755	71.0139	day-active
Ophio5|1581	PF00069.20|Pkinase;PF06479.7|Ribonuc_2-5A;PF07714.12|Pkinase_Tyr	GO:0004540|ribonuclease activity;GO:0005524|ATP binding;GO:0006397|mRNA processing;GO:0004672|protein kinase activity;GO:0006468|protein phosphorylation	SignalP: has predicted secretion signal					IRE kinase	1184	20	0	79.25	1	0.0572696	24	16	24.0582	105.448	79.4496	108.222	220.601	123.98	149.282	99.1682	90.2282	121.377	122.071	105.671	147.474	1	0.683105	0	0	0	108.463	77.2038	81.4407	130.489	94.1154	103.599	91.9856	90.0229	70.2702	89.7039	77.5038	87.0768	day-active
Ophio5|1594	PF00364.17|Biotin_lipoyl;PF02817.12|E3_binding	GO:0016746|transferase activity, transferring acyl groups;GO:0008152|metabolic process						pyruvate dehydrogenase E2 component (dihydrolipoamide acetyltransferase)	420	20	0	71.15	1	0.0572696	20	12	22.1394	66.1767	78.1024	80.5519	173.724	76.321	56.2588	100.096	102.655	104.65	137.741	64.2785	106.701	1	1	28	6	44.5239	114.183	109.708	33.2525	117.005	47.6871	13.7335	67.5522	90.9492	55.8182	113.445	15.7747	26.8408	--
Ophio5|1621	PF00082.17|Peptidase_S8;PF05922.11|Inhibitor_I9	GO:0043086|negative regulation of catalytic activity;GO:0042802|identical protein binding;GO:0006508|proteolysis;GO:0004252|serine-type endopeptidase activity	SignalP: has predicted secretion signal			S08A		Subtilisin ase Spm1	524	20	0	83.5	1	0.0572696	20	12	22.8643	384.942	415.383	441.513	666.598	456.131	409.178	597.628	436.931	486.747	435.126	344.779	438.771	1	1	28	0	130.201	484.295	444.493	256.771	463.738	294.461	283.019	479.73	405.055	341.416	360.914	303.257	261.381	--
Ophio5|1682								---NA---	110				1	0.0572696	28	2	36.2789	189.105	165.88	172.748	119.516	137.88	119.194	183.437	202.474	267.155	160.648	150.09	145.54	1	0.683105	28	26	4.70207	204.548	182.506	177.274	183.016	196.482	117.021	237.622	226.159	198.236	163.828	129.386	196.212	night-active
Ophio5|1822	PF00069.20|Pkinase;PF07714.12|Pkinase_Tyr	GO:0005524|ATP binding;GO:0004672|protein kinase activity;GO:0006468|protein phosphorylation						Serine threonine- kinase srk1	619	20	0	83.2	1	0.0572696	28	18	9.33326	119.781	94.7334	107.049	125.618	123.799	128.442	119.099	115.998	121.029	116.874	127.347	141.332	1	1	28	14	32.3143	108.264	118.41	144.414	108.124	156.547	197.816	89.8108	95.5769	88.461	88.1525	147.647	131.75	day-active
Ophio5|1830	PF04145.10|Ctr	GO:0005375|copper ion transmembrane transporter activity;GO:0016021|integral component of membrane;GO:0035434|copper ion transmembrane transport			3			Ctr copper transporter family	203	20	8.73528e-112	66.7	1	0.0572696	24	6	27.3123	58.1058	74.554	57.0291	24.3654	45.8237	21.6426	67.511	112.518	117.916	46.485	27.5901	37.2242	1	0.0396721	28	0	57.6956	88.1227	85.1943	13.6288	16.249	3.18603	2.91188	98.6565	114.443	70.2727	66.6113	2.14352	20.6393	night-active
Ophio5|196			SignalP: has predicted secretion signal; SSP: small secreted protein					Thioesterase thiol ester dehydrase-isomerase	90	20	4.82278e-36	51.3	1	0.0572696	28	18	18.0482	2.96043	2.64989	5.10723	22.4575	45.3904	36.3475	1.89442	2.83413	1.82164	4.51724	17.8129	8.77746	1	0.984212	24	18	2.06793	3.11102	1.90271	4.7335	6.91899	8.7295	12.8379	1.64312	1.16153	1.80901	2.47047	2.85312	2.72166	day-active
Ophio5|2022	PF04145.10|Ctr	GO:0005375|copper ion transmembrane transporter activity;GO:0016021|integral component of membrane;GO:0035434|copper ion transmembrane transport			3			related to a low-affinity copper transport	168	20	5.32575e-87	82.15	1	0.0572696	28	16	42.9136	111.187	99.6765	101.574	429.08	191.24	135.08	116.742	85.787	115.526	193.499	132.55	207.692	1	1	24	6	9.71481	92.4691	87.0858	74.0312	101.03	85.0363	78.7344	102.632	95.536	80.7676	78.1155	49.5657	48.6366	day-active
Ophio5|203								bZIP transcription factor	271	20	2.13159e-154	72	1	0.0572696	24	16	9.83135	42.1762	33.7519	44.3151	115.948	62.8743	55.156	42.2531	32.6446	45.6407	33.5088	56.1183	46.8611	1	0.683105	24	18	21.9991	34.9715	32.3059	63.4173	62.636	68.2342	117.931	31.8288	26.9106	29.7062	26.1272	80.8341	44.2758	day-active
Ophio5|2120					2			ca2+:h+ antiporter	259	20	1.06567e-87	76	1	0.0572696	24	16	22.1082	27.2853	15.5681	37.7688	80.7996	50.8372	58.6672	19.0074	18.5636	51.4309	24.8059	62.9513	56.2066	1	0.0699962	28	16	38.284	33.2102	10.6552	66.1937	91.7376	102.585	78.3653	37.381	17.0237	28.5446	14.6032	92.7113	41.735	day-active
Ophio5|2222			SignalP: has predicted secretion signal; SSP: small secreted protein					hypothetical protein XA68_1843	201	1	9.78613e-68	100	1	0.0572696	28	4	39.5882	88.7996	109.144	81.3438	24.3494	38.1699	26.6815	38.4043	82.5336	113.157	60.6289	29.4236	42.995	1	0.984212	24	6	40.4439	69.3742	67.3945	73.6653	32.6365	23.7147	7.25375	148.34	82.7411	145.74	56.6979	30.577	80.6157	night-active
Ophio5|2239	PF13867.1|SAP30_Sin3_bdg	GO:0005515|protein binding						sin3 binding region of histone deacetylase complex subunit SAP30 domain-containing	178	20	7.85439e-128	73.95	1	0.0572696	24	16	29.4943	45.2762	24.826	66.7529	269.169	67.7693	116.81	43.6599	34.9912	61.2244	53.4525	87.5386	81.2638	1	0.302957	24	18	35.7887	39.6977	20.6761	82.6932	81.3157	86.2028	118.805	31.5754	23.0295	34.7173	29.0261	110.159	74.9759	day-active
Ophio5|2241	PF00106.20|adh_short;PF08659.5|KR;PF01370.16|Epimerase	GO:0016491|oxidoreductase activity;GO:0003824|catalytic activity;GO:0008152|metabolic process;GO:0050662|coenzyme binding;GO:0044237|cellular metabolic process						NAD(P)-binding domain	313	20	0	82.15	1	0.0572696	24	18	14.9371	42.04	21.9417	54.5257	55.8729	51.972	61.0868	30.3792	27.3394	40.0638	41.3056	68.4727	60.5134	1	0.461568	24	18	17.0342	33.4494	27.2955	57.7407	65.1095	81.4163	70.3116	23.6191	22.3012	28.3978	26.3316	44.5633	42.0015	day-active
Ophio5|2277			SignalP: has predicted secretion signal					hypothetical protein XA68_1870	308	5	0	57.8	1	0.0572696	24	4	484.542	694.132	1723.43	565.725	167.36	484.181	236.068	1272.77	1390.34	847.264	574.057	271.838	337.39	1	0.118367	24	4	648.003	981.24	2502.72	109.746	119.501	33.6544	32.1042	1046.43	1204.04	585.759	1152.56	66.7769	195.622	night-active
Ophio5|2325	PF04193.9|PQ-loop;PF04193.9|PQ-loop				7			vacuolar membrane pq loop repeat	308	20	0	72.25	1	0.0572696	28	16	42.0974	27.3904	25.8085	46.0925	98.5891	85.5044	105.466	39.7972	25.7548	33.2611	35.3682	94.0614	51.1164	1	1	28	14	44.245	25.1036	24.6552	43.9112	73.7143	89.1218	93.1725	22.2108	19.0276	23.7962	19.9268	74.1621	16.6817	day-active
Ophio5|235	PF01585.18|G-patch;PF01424.17|R3H	GO:0003676|nucleic acid binding						G-patch domain-containing	541	20	0	50.25	1	0.0572696	24	20	34.7537	169.369	126.512	147.737	68.8924	190.897	211.086	148.538	140.645	138.888	141.513	210.431	169.891	1	0.683105	28	18	24.1412	140.611	136.01	252.329	155.391	289.844	362.076	131.371	139.803	139.461	122.707	246.095	229.593	--
Ophio5|2375	PF00324.16|AA_permease;PF00324.16|AA_permease;PF13520.1|AA_permease_2	GO:0003333|amino acid transmembrane transport;GO:0006810|transport;GO:0016020|membrane;GO:0055085|transmembrane transport;GO:0015171|amino acid transmembrane transporter activity			11			Amino-acid permease inda1	516	20	0	80.3	1	0.0572696	24	6	44.4651	196.361	246.437	221.461	193.557	167.329	148.919	312.404	274.261	221.097	254.05	108.257	218.189	1	0.984212	28	0	102.051	240.172	264.158	95.6251	139.48	54.7097	44.9634	189.06	224.202	128.692	257.112	35.365	168.627	night-active
Ophio5|2406	PF00240.18|ubiquitin;PF01020.12|Ribosomal_L40e;PF11976.3|Rad60-SLD;PF14560.1|Ubiquitin_2	GO:0006412|translation;GO:0005515|protein binding;GO:0003735|structural constituent of ribosome;GO:0005840|ribosome						ubiquitin-60S ribosomal L40	178	20	2.01973e-93	98.85	1	0.0572696	24	6	58.6673	352.176	435.418	362.828	337.961	289.699	196.662	409.526	440.89	361.07	515.678	225.89	351.955	1	0.302957	28	4	103.118	467.041	493.808	120.758	356.299	117.806	50.1103	270.062	358.064	219.876	429.043	66.8742	107.924	night-active
Ophio5|2654					1			serum paraoxonase arylesterase family	445	20	0	68.35	1	0.0572696	28	12	53.8366	96.6456	99.4064	167.234	306.615	158.806	222.155	86.8835	94.381	165.934	203.31	219.381	236.376	1	0.00528053	24	16	53.0585	116.669	71.627	137.056	261.957	210.173	167.907	127.162	112.957	117.744	153.488	236.409	148.582	day-active
Ophio5|2871	PF00441.19|Acyl-CoA_dh_1;PF02770.14|Acyl-CoA_dh_M	GO:0016627|oxidoreductase activity, acting on the CH-CH group of donors;GO:0055114|oxidation-reduction process;GO:0003995|acyl-CoA dehydrogenase activity						acyl- dehydrogenase	607	20	0	71.8	1	0.0572696	28	14	28.1799	53.0233	42.2958	65.0977	210.733	83.7881	107.613	72.6809	63.1433	82.6422	105.355	114.826	123.639	1	1	28	16	15.2543	69.472	44.4971	55.6469	107.608	54.3605	84.9674	57.8422	41.3323	47.6305	39.6463	68.8191	35.5416	day-active
Ophio5|3080	PF00153.22|Mito_carr;PF00153.22|Mito_carr;PF00153.22|Mito_carr							mitochondrial 2-oxodicarboxylate carrier 2	298	20	0	93.55	1	0.0572696	28	18	13.8822	53.7598	47.1795	70.0471	77.6746	72.1745	89.7823	69.6361	51.3224	65.3589	59.5911	60.538	81.8728	1	0.302957	28	16	7.23465	49.33	49.6567	56.512	50.8484	62.3946	64.0379	49.0079	40.8304	41.7055	40.8941	55.9394	61.7625	night-active
Ophio5|3116								hypothetical protein XA68_2790	288	20	4.54576e-119	62.5	1	0.0572696	24	6	11.4747	16.5462	26.641	15.926	8.56958	7.42206	4.75175	73.7026	47.7438	17.654	7.35716	5.0636	3.26989	1	0.302957	20	6	10.9793	9.20819	40.5158	20.4602	4.16505	3.49839	4.93306	19.7123	22.8589	22.8797	8.64333	11.4426	30.4233	night-active
Ophio5|3133	PF08238.7|Sel1;PF08238.7|Sel1;PF08238.7|Sel1;PF08238.7|Sel1;PF08238.7|Sel1;PF08238.7|Sel1;PF08238.7|Sel1							protoplast regeneration and killer toxin resistance	761	20	0	77.05	1	0.0572696	28	18	20.0964	25.0131	13.6528	29.886	103.345	42.1098	58.2702	33.3574	19.679	23.1081	23.8293	44.702	34.9901	1	0.984212	24	16	12.849	22.6631	15.4798	30.6796	47.2683	51.2404	57.7133	13.5592	13.6286	14.0964	15.9316	31.9207	14.0371	day-active
Ophio5|3148								---NA---	147				1	0.0572696	28	4	18.657	47.0236	110.794	40.2155	20.0104	22.523	10.9749	39.4743	105.801	156.435	62.0627	17.4936	45.228	1	0.118367	24	6	61.3205	55.0903	123.572	14.1554	12.012	7.31926	8.83007	205.292	138.016	96.2136	74.3469	10.1564	35.7701	night-active
Ophio5|3332			SignalP: has predicted secretion signal; SSP: small secreted protein					hypothetical protein XA68_7551	217	1	3.45701e-129	100	1	0.0572696	28	0	9.29551	38.0002	19.1205	16.9866	18.1928	15.2244	7.58629	31.2802	23.6611	22.8967	16.6456	8.0553	16.4621	1	0.19267	24	6	10.5018	20.7782	22.3383	17.873	7.3904	6.62539	1.45327	23.3888	16.5458	26.8073	12.0886	3.07148	8.23677	night-active
Ophio5|3343			SignalP: has predicted secretion signal; SSP: small secreted protein					---NA---	179				1	0.0572696	24	6	11.6256	19.4566	99.9964	23.4878	7.31245	14.8151	6.31664	27.7744	81.2609	23.8421	13.7023	10.006	17.5625	1	0.0396721	24	6	12.8265	17.458	127.936	17.7303	8.74483	17.118	3.19012	33.2275	46.8307	21.6444	20.5385	6.5288	7.99771	night-active
Ophio5|3371	PF00320.22|GATA;PF08550.5|DUF1752	GO:0008270|zinc ion binding;GO:0006355|regulation of transcription, DNA-templated;GO:0043565|sequence-specific DNA binding;GO:0003700|sequence-specific DNA binding transcription factor activity		GATA type zinc finger				nitrogen regulatory areA	938	20	0	67.6	1	0.0572696	24	16	9.85678	24.8408	10.2355	24.8912	65.4394	34.3419	31.1206	24.8665	17.0289	25.3626	24.2587	44.6195	33.3905	1	0.461568	24	16	17.4227	22.401	11.0176	35.8436	35.3014	51.7079	71.2532	14.2358	14.2959	16.8594	13.8596	48.6495	32.9371	day-active
Ophio5|3433	PF00172.13|Zn_clus	GO:0000981|sequence-specific DNA binding RNA polymerase II transcription factor activity;GO:0008270|zinc ion binding;GO:0006355|regulation of transcription, DNA-templated;GO:0005634|nucleus		Zn2Cys6				C6 transcription factor	496	20	0	57.15	1	0.0572696	28	16	11.7715	36.3174	30.0125	38.2799	68.1259	44.7331	55.0241	37.4616	29.3934	41.2847	47.8007	38.957	58.4456	1	1	28	10	5.03408	34.6331	36.8416	33.2496	57.0086	42.0901	29.2828	35.4104	32.7519	28.1819	38.7756	19.6863	29.495	day-active
Ophio5|3650					4			Outer spore wall RRT8	301	20	0	84.7	1	0.0572696	24	16	17.597	39.4733	36.958	47.4587	83.7847	64.0191	71.8751	41.8613	38.6127	57.208	50.6913	65.6023	66.7921	1	1	28	18	15.3829	37.4033	39.9901	40.3908	74.0739	56.5937	62.0249	50.848	33.0311	37.203	34.6152	41.0853	26.8584	day-active
Ophio5|3669	PF00617.14|RasGEF;PF00618.15|RasGEF_N	GO:0051056|regulation of small GTPase mediated signal transduction;GO:0005622|intracellular;GO:0005085|guanyl-nucleotide exchange factor activity;GO:0007264|small GTPase mediated signal transduction						Ras guanine-nucleotide exchange	1220	20	0	78.75	1	0.0572696	24	16	29.6649	53.4497	29.5817	66.0221	184.423	85.9376	129.715	46.0749	30.1147	61.3658	46.5992	99.4947	71.6553	1	0.0699962	24	18	41.8572	48.9228	26.004	83.4653	85.6005	88.1663	259.113	33.3827	24.8991	40.8628	29.3265	122.156	104.046	day-active
Ophio5|3915	PF00962.17|A_deaminase	GO:0019239|deaminase activity	SignalP: has predicted secretion signal					adenosine deaminase family	567	20	0	80.15	1	0.0572696	24	4	26.1201	40.6708	120.115	29.826	14.6357	27.0724	16.508	92.0304	82.2497	51.5596	33.4406	18.3913	27.1346	1	0.19267	24	4	28.3661	45.5556	180.234	10.031	10.2373	6.27235	3.69521	72.1558	59.2465	36.4453	47.5617	4.8116	20.8754	night-active
Ophio5|4040	PF06687.7|SUR7				4			pali-domain-containing	238	20	5.92501e-146	73.5	1	0.0572696	24	16	46.0502	58.5202	41.4391	86.3149	197.827	111.215	174.352	41.6756	51.0262	80.1487	69.8065	128.581	99.7906	1	0.683105	28	16	56.9915	62.7802	30.4275	106.008	164.264	144.836	142.665	66.4412	51.2465	63.0239	47.5023	124.757	53.9514	day-active
Ophio5|4055								---NA---	102				1	0.0572696	28	16	26.8809	14.6034	16.5554	21.2511	59.0189	45.4491	70.1035	17.295	15.5602	14.6635	33.4415	45.4642	55.5946	1	1	28	12	7.90325	16.2166	9.24572	16.538	24.6314	27.1105	6.92066	12.049	9.74897	15.0502	8.60934	9.28685	10.3697	day-active
Ophio5|4092	PF13738.1|Pyr_redox_3;PF00743.14|FMO-like;PF13450.1|NAD_binding_8;PF13434.1|K_oxygenase;PF07992.9|Pyr_redox_2	GO:0004499|N,N-dimethylaniline monooxygenase activity;GO:0016491|oxidoreductase activity;GO:0055114|oxidation-reduction process;GO:0050661|NADP binding;GO:0050660|flavin adenine dinucleotide binding						Flavin monooxygenase	588	20	0	77.25	1	0.0572696	24	8	23.6167	24.0889	101.971	26.9809	34.4027	22.9576	17.4236	40.9762	114.941	117.111	48.0114	15.8244	25.2313	1	0.19267	24	6	41.4834	28.839	131.33	19.5462	32.1636	16.1844	4.26943	127.895	122.052	65.9597	75.5738	6.54246	17.4242	night-active
Ophio5|4154	PF12695.2|Abhydrolase_5;PF12697.2|Abhydrolase_6;PF00561.15|Abhydrolase_1;PF07859.8|Abhydrolase_3	GO:0016787|hydrolase activity;GO:0008152|metabolic process			1	S09X		Abhydrolase domain-containing 12B	505	20	0	82.45	1	0.0572696	28	16	15.4822	20.6753	16.3733	22.7253	66.0584	34.3709	45.3199	21.5775	14.5263	21.076	20.4498	31.9461	28.3028	1	1	28	16	14.1826	19.1906	15.0135	17.3352	37.9885	30.9228	58.1109	14.5091	13.2908	12.6881	14.6617	22.9819	8.81043	day-active
Ophio5|4434	PF00324.16|AA_permease;PF13520.1|AA_permease_2	GO:0003333|amino acid transmembrane transport;GO:0006810|transport;GO:0016020|membrane;GO:0055085|transmembrane transport;GO:0015171|amino acid transmembrane transporter activity			12			General amino acid permease AGP3	556	20	0	86.25	1	0.0572696	24	16	47.8506	72.8717	40.9115	132.642	140.635	135.329	191.987	57.9456	56.9523	109.157	73.2407	177.521	139.968	1	0.984212	24	16	14.4615	84.7784	24.1691	144.368	102.965	164.659	72.7331	71.7285	42.294	73.1479	41.1014	100.365	89.2917	day-active
Ophio5|4457	PF12923.2|RRP7							ribosomal small subunit assembly	408	20	0	82.65	1	0.0572696	24	16	9.3704	22.8342	13.8552	29.2146	35.9082	37.2426	47.5117	21.0281	17.0256	25.5341	21.4875	37.651	28.1112	1	0.0214386	24	18	14.4329	21.7346	16.8808	41.2174	27.5287	41.7292	180.676	19.0469	16.5074	17.3408	19.7269	83.894	36.4467	day-active
Ophio5|4676	PF01375.12|Enterotoxin_a	GO:0005576|extracellular region;GO:0009405|pathogenesis;GO:0003824|catalytic activity	SignalP: has predicted secretion signal					Cholera toxin subunit A precursor	379	20	0	57.6	1	0.0572696	24	6	187.123	222.432	647.315	219.359	115.809	174.68	109.853	406.887	654.752	454.992	515.553	114.641	190.273	1	0.19267	24	6	199.428	282.507	741.741	94.2391	101.364	73.0403	29.5448	544.346	548.837	292.669	409.758	49.3016	139.682	night-active
Ophio5|491	PF04516.10|CP2			Grainyhead/CP2				CP2 transcription factor	780	20	0	75.1	1	0.0572696	24	16	19.1405	21.2139	6.02077	32.3839	60.4944	43.572	48.874	17.0946	11.8645	25.7769	15.9898	60.3051	36.7749	1	0.461568	24	18	30.8955	17.2182	4.60026	54.9027	35.0926	61.7371	115.864	10.1087	10.235	15.2992	9.70703	108.812	39.6797	day-active
Ophio5|4927	PF00464.14|SHMT	GO:0006563|L-serine metabolic process;GO:0004372|glycine hydroxymethyltransferase activity;GO:0006544|glycine metabolic process						Serine hydroxymethyltransferase	481	20	0	94.75	1	0.0572696	28	16	77.0013	58.5003	45.5264	113.001	254.251	130.468	201.243	91.5215	55.1891	65.6121	77.3438	116.678	99.616	1	0.302957	24	18	43.7505	73.8887	50.2917	99.1972	62.2789	92.6931	164.363	37.6292	49.1491	45.1964	63.0959	175.716	145.77	day-active
Ophio5|4964								hypothetical protein XA68_72	123	20	1.95454e-81	80.05	1	0.0572696	28	0	13.3449	59.5648	55.9788	50.1755	28.9115	42.6611	40.3688	66.5781	67.2992	61.3464	53.3841	36.8568	54.9798	1	0.302957	24	6	6.99061	46.1184	50.443	39.1589	50.7764	37.4673	29.0624	63.0653	48.3745	47.5716	45.4259	34.4929	38.6986	night-active
Ophio5|4975	PF13426.1|PAS_9;PF08447.6|PAS_3;PF00989.19|PAS;PF00320.22|GATA	GO:0008270|zinc ion binding;GO:0005515|protein binding;GO:0006355|regulation of transcription, DNA-templated;GO:0043565|sequence-specific DNA binding;GO:0007165|signal transduction;GO:0003700|sequence-specific DNA binding transcription factor activity;GO:0004871|signal transducer activity		GATA type zinc finger				white collar 1	1071	20	0	81.95	1	0.0572696	28	0	8.30602	45.0256	51.5764	39.4664	30.2435	35.0294	34.2845	46.1179	44.6455	45.1535	40.5013	28.5829	38.2101	1	0.461568	20	6	9.28308	43.0728	53.6643	29.15	27.7777	24.8806	29.7935	49.5019	45.7381	31.5444	36.3737	31.3707	54.077	night-active
Ophio5|4999								WD40 repeat-like-containing domain	1517	20	0	70.7	1	0.0572696	28	14	22.2607	43.421	38.7943	45.6975	130.052	74.0025	75.9612	58.2591	49.4405	59.855	78.531	89.0308	101.821	1	1	28	6	3.91434	51.1749	50.2446	46.5883	54.4941	51.9028	39.5624	41.4688	43.1014	41.2182	41.2124	32.9021	39.0555	day-active
Ophio5|5080	PF01375.12|Enterotoxin_a	GO:0005576|extracellular region;GO:0009405|pathogenesis;GO:0003824|catalytic activity	SignalP: has predicted secretion signal					Cholera toxin subunit A precursor	318	20	0	58.6	1	0.0572696	28	2	51.0431	64.9571	132.773	45.7755	25.8427	41.3893	18.747	248.291	136.865	64.0904	35.4592	23.6427	16.0109	1	0.0396721	24	4	55.3124	83.6884	199.201	7.36532	3.54115	2.41477	2.66907	97.6359	84.4104	50.2718	61.8999	5.8258	11.5004	night-active
Ophio5|5081	PF01501.15|Glyco_transf_8	GO:0016757|transferase activity, transferring glycosyl groups						Glycosyltransferase family 8	406	20	0	85.55	1	0.0572696	28	0	13.743	20.1884	34.6601	15.2132	11.2339	11.6443	6.82074	43.8159	35.6669	19.5049	13.3738	11.7823	12.0516	1	0.0699962	24	6	13.2433	21.9109	42.2232	6.20578	7.41649	6.32858	3.06498	27.0392	32.4954	23.156	19.4556	3.69323	6.84595	night-active
Ophio5|5192			SignalP: has predicted secretion signal; SSP: small secreted protein					hypothetical protein XA68_4577	243	20	1.60165e-175	51.65	1	0.0572696	24	16	494.336	247.502	201.538	768.534	4350.68	1168.65	5849.65	234.645	247.336	269.261	385.973	871.292	464.661	1	0.683105	24	16	221.005	299.347	233.908	407.959	948.995	412.78	4198.65	139.597	252.931	148.877	332.561	834.065	290.176	day-active
Ophio5|5214	PF03949.10|Malic_M;PF00390.14|malic	GO:0055114|oxidation-reduction process;GO:0004471|malate dehydrogenase (decarboxylating) (NAD+) activity;GO:0051287|NAD binding						malic enzyme	835	20	0	92.9	1	0.0572696	28	16	21.2034	23.8732	20.1499	42.9322	91.4217	48.212	63.5158	35.0101	20.1627	35.4495	30.6047	65.1707	67.9171	1	0.0699962	24	16	17.261	24.1789	20.9703	54.9677	70.6183	80.8263	50.023	24.0025	19.8344	29.0283	25.8457	45.0812	34.7732	day-active
Ophio5|527	PF13489.1|Methyltransf_23;PF13847.1|Methyltransf_31;PF12847.2|Methyltransf_18;PF08242.7|Methyltransf_12;PF08241.7|Methyltransf_11	GO:0008152|metabolic process;GO:0008168|methyltransferase activity						hypothetical protein XA68_374	459	20	0	75.1	1	0.0572696	24	16	14.055	45.6808	36.9198	52.3423	110.841	71.0475	97.6173	47.054	40.9286	49.6907	48.1635	61.227	47.7391	1	0.118367	24	18	14.4904	46.9582	33.0297	49.7148	58.5345	49.9761	116.308	41.9967	30.762	37.8148	32.9346	88.5844	61.5813	day-active
Ophio5|5323	PF00005.22|ABC_tran;PF00664.18|ABC_membrane;PF07145.10|PAM2	GO:0016887|ATPase activity;GO:0016021|integral component of membrane;GO:0055085|transmembrane transport;GO:0005524|ATP binding;GO:0042626|ATPase activity, coupled to transmembrane movement of substances;GO:0006810|transport			10			Heavy metal tolerance	1113	20	0	80.05	1	0.0572696	28	16	12.5398	37.4435	19.9919	48.5429	53.0607	53.692	50.1706	31.9475	31.8166	55.6697	40.2595	57.9208	68.5401	1	1	28	16	22.3502	46.3282	19.6228	43.3244	66.5767	62.3631	95.4667	35.7972	38.3682	32.7442	30.8989	76.9235	31.5425	day-active
Ophio5|5337	PF00246.19|Peptidase_M14	GO:0008270|zinc ion binding;GO:0004181|metallocarboxypeptidase activity;GO:0006508|proteolysis	SignalP: has predicted secretion signal			M14A		zinc carboxypeptidase A 1 precursor	441	20	0	64.4	1	0.0572696	28	0	23.2142	42.7159	44.8922	25.134	3.56567	23.6086	10.323	62.1012	57.5996	37.6293	33.7694	10.8493	28.4558	1	0.0109754	24	4	26.1037	44.7713	63.4611	11.1187	5.86558	0.435697	2.10551	42.3538	52.3714	37.7409	38.5709	1.63856	12.8178	night-active
Ophio5|5429								hypothetical protein XA68_267	305	1	3.40492e-143	100	1	0.0572696	24	6	10.8263	9.39083	172.186	8.28	9.96123	7.34126	9.16854	13.2706	119.983	37.7404	23.81	5.66517	7.9044	1	0.461568	24	4	29.8867	7.67894	238.855	2.75136	4.23625	3.22537	2.13538	87.9064	103.713	32.637	45.5095	4.28704	5.36216	night-active
Ophio5|5474	PF04199.8|Cyclase							hypothetical protein XA68_4858	353	20	0	74.35	1	0.0572696	28	0	10.0897	17.8839	23.4522	14.1875	5.96868	10.2352	4.00439	43.1793	32.4204	17.118	13.3339	6.80493	9.24787	1	0.118367	28	2	10.7684	22.9521	24.8226	4.8119	9.25923	3.94404	1.06275	18.8383	17.8405	14.6096	13.7597	1.96868	4.19782	night-active
Ophio5|5481	PF07859.8|Abhydrolase_3	GO:0016787|hydrolase activity;GO:0008152|metabolic process						bovine leukaemia virus receptor (BLVR) domain-containing	370	20	0	59.45	1	0.0572696	28	14	19.0583	30.135	29.063	52.0484	86.268	56.4097	57.3135	45.2795	36.0989	40.5114	43.0593	59.227	51.004	1	0.461568	28	16	11.1021	39.8328	32.9026	47.5501	61.2956	51.0643	48.4612	27.5672	26.8522	29.8771	34.4053	39.19	44.4356	day-active
Ophio5|5503	PF00122.15|E1-E2_ATPase;PF00702.21|Hydrolase;PF00403.21|HMA;PF12710.2|HAD;PF08282.7|Hydrolase_3	GO:0030001|metal ion transport;GO:0046872|metal ion binding;GO:0000166|nucleotide binding			7			copper resistance-associated P-type ATPase	1148	20	0	80.85	1	0.0572696	24	16	29.0021	80.2845	48.6896	88.4135	362.763	119.83	151.479	74.0349	53.1973	95.6366	76.2651	93.7378	100.839	1	0.19267	28	18	22.0777	77.8348	49.9361	79.4766	110.289	88.0135	133.263	58.3781	44.5704	56.8791	49.6976	95.7497	104.611	day-active
Ophio5|57	PF08518.6|GIT_SHD							related to GRIP1 associated 1	958	20	0	78.6	1	0.0572696	28	18	10.2381	15.1929	10.7584	18.9943	43.7579	25.344	31.4416	19.8338	14.0037	17.1704	15.8303	24.9316	22.6877	1	1	28	14	7.68025	15.3212	12.2999	17.3541	23.1336	26.3063	25.6646	11.8497	10.8427	10.8144	11.8775	21.7727	11.5087	day-active
Ophio5|5732	PF03134.14|TB2_DP1_HVA22				3			yop-1	169	20	4.35062e-119	91.4	1	0.0572696	28	26	37.674	263.721	285.416	251.516	146.702	232.827	263.967	309.631	274.702	256.454	264.485	205.668	252.331	1	0.984212	24	4	13.8928	244.135	262.267	175.063	256.535	164.258	261.137	258.237	252.979	205.936	214.601	187.451	193.22	night-active
Ophio5|5858	PF12751.2|Vac7				1			phospholipid metabolism enzyme regulator	845	20	0	76.4	1	0.0572696	28	16	11.545	35.4264	26.7933	34.3615	91.9378	51.0855	44.6476	41.4113	29.4184	38.3833	34.75	48.9922	47.4733	1	0.461568	24	18	8.12066	32.6271	29.8556	37.724	43.166	41.7708	59.0044	30.0285	24.4883	28.0852	22.0414	44.516	36.814	day-active
Ophio5|5933	PF00348.12|polyprenyl_synt	GO:0008299|isoprenoid biosynthetic process						decaprenyl-diphosphate synthase subunit 1	432	20	0	90	1	0.0572696	28	14	48.8411	30.8492	18.6563	60.9729	125.232	69.4864	112.775	30.9661	25.4843	54.2354	34.9623	80.3312	62.5374	1	0.461568	24	16	15.1477	40.8636	14.8954	72.4847	63.9807	92.2862	40.0131	32.8055	21.268	30.5415	19.268	79.4649	37.0363	day-active
Ophio5|6001								sulfate transporter	375	20	0	69.75	1	0.0572696	24	16	35.6069	44.2431	33.2575	90.4316	121.463	122.035	105.523	43.3529	35.6189	53.9337	43.2784	85.5634	71.2998	1	0.118367	24	18	41.8775	51.5759	27.0542	72.0691	88.5537	122.41	135.551	30.1036	25.4409	35.5728	29.3971	163.289	48.3321	day-active
Ophio5|6379	PF01699.19|Na_Ca_ex	GO:0016021|integral component of membrane;GO:0055085|transmembrane transport			3			calcium-proton exchanger	261	20	7.52297e-161	64.95	1	0.0572696	24	16	33.6959	40.5299	25.9021	64.3176	103.187	78.5502	92.7113	33.9229	33.539	88.8601	39.0078	110.591	98.2441	1	0.118367	28	16	53.0625	54.6756	20.6521	119.27	136.344	150.314	120.165	65.003	27.6856	50.8939	25.4559	133.207	68.8304	day-active
Ophio5|6585	PF00069.20|Pkinase;PF07714.12|Pkinase_Tyr	GO:0005524|ATP binding;GO:0004672|protein kinase activity;GO:0006468|protein phosphorylation						Ran1 kinase	503	20	0	76.8	1	0.0572696	28	20	14.7611	30.4678	19.719	25.4332	62.6437	41.38	57.1897	50.6612	27.8155	21.2693	25.8465	51.3701	34.4866	1	0.19267	24	16	16.452	23.2549	16.7908	31.0008	58.7888	61.4702	44.591	14.7744	19.9235	15.7869	24.4588	42.4589	17.2608	day-active
Ophio5|6660			SignalP: has predicted secretion signal; SSP: small secreted protein					---NA---	85				1	0.0572696	28	26	145.778	359.982	266.976	153.583	56.9914	154.537	67.1346	584.887	188.717	134.072	95.2679	74.6088	124.666	1	0.683105	28	26	40.9574	128.055	121.807	156.408	41.9895	97.1287	148.275	276.445	130.588	424.151	44.2945	109.637	103.316	night-active
Ophio5|6672	PF05730.6|CFEM;PF05730.6|CFEM		SignalP: has predicted secretion signal					CFEM domain-containing	704	20	0	75.35	1	0.0572696	24	6	248.038	622.612	1001.3	550.926	600.317	487.954	249.601	1052.86	1038.52	869.941	806.958	291.207	535.978	1	0.302957	24	6	424.877	892.879	1425.85	115.088	304.018	76.28	52.2684	986.031	808.6	500.845	626.677	75.7483	238.449	night-active
Ophio5|6719	PF06011.7|TRP;PF14558.1|TRP_N				9			integral membrane	1137	20	0	71.15	1	0.0572696	28	16	26.4029	41.5068	27.1834	59.3496	154.364	67.7659	79.3974	49.57	38.7701	57.3766	50.4464	60.7351	75.4678	1	1	28	14	15.0365	48.5355	31.1908	48.5702	74.2366	56.9865	54.774	32.7429	27.6207	31.0169	30.3899	41.8474	40.3989	day-active
Ophio5|675	PF05347.10|Complex1_LYR;PF13232.1|Complex1_LYR_1							NADH dehydrogenase (ubiquinone) 1 beta subcomplex 9	99	20	8.95698e-49	93.3	1	0.0572696	24	4	19.3508	135.822	167.248	129.083	80.3599	125.51	116.062	156.877	167.086	135.378	153.513	113.693	129.262	1	0.302957	28	2	37.7465	146.364	170.55	73.2272	135.555	83.29	92.8656	146.833	154.189	97.1256	136.761	81.5796	84.0534	night-active
Ophio5|6820	PF07690.11|MFS_1	GO:0016021|integral component of membrane;GO:0055085|transmembrane transport			12			allantoate permease	536	20	0	83.95	1	0.0572696	24	6	11.1223	23.4951	26.5901	14.9643	9.06262	12.118	8.38675	40.2713	29.1937	23.9753	11.1128	8.04953	9.42736	1	0.302957	24	6	12.9332	24.5672	37.7651	3.719	6.37973	4.16894	1.06932	30.0162	22.562	18.0612	15.2806	1.85762	4.87156	night-active
Ophio5|7238	PF00307.26|CH	GO:0005515|protein binding						related to calponin	643	20	1.15014e-150	79.8	1	0.0572696	24	16	11.088	17.465	12.1961	19.0196	58.949	29.5713	35.5627	20.9691	14.2741	23.9673	19.1712	40.5523	30.0116	1	0.302957	24	18	9.60176	17.672	14.2497	29.6428	23.5794	43.3973	56.4199	14.9292	10.176	14.4426	10.4533	33.1438	17.7629	day-active
Ophio5|7384	PF07992.9|Pyr_redox_2	GO:0016491|oxidoreductase activity;GO:0055114|oxidation-reduction process	SignalP: has predicted secretion signal					sulphydryl oxidase	374	20	0	66.55	1	0.0572696	24	16	13.61	53.6404	41.4301	54.9314	133.425	69.1803	74.2247	61.6527	53.2514	63.0168	89.1312	60.3362	65.6399	1	1	24	10	14.2654	58.357	44.1525	45.4244	102.913	63.1656	14.5206	51.516	59.544	42.2524	56.9526	18.7301	22.2904	day-active
Ophio5|7427	PF00171.17|Aldedh	GO:0016491|oxidoreductase activity;GO:0055114|oxidation-reduction process;GO:0008152|metabolic process						betaine aldehyde dehydrogenase	545	20	0	87.8	1	0.0572696	20	12	10.2479	62.7036	63.8812	71.8033	165.545	68.8819	59.6597	94.7212	77.1963	90.7783	100.859	46.5115	81.2018	1	1	28	0	31.0751	94.8862	71.0743	26.8232	104.022	38.8859	20.0909	71.6674	77.5806	53.014	71.9639	17.5191	20.8094	--
Ophio5|749	PF04979.9|IPP-2;PF04979.9|IPP-2	GO:0009966|regulation of signal transduction;GO:0043666|regulation of phosphoprotein phosphatase activity;GO:0004864|protein phosphatase inhibitor activity						phosphatase inhibitor 2 (IPP-2)	380	20	6.89232e-140	70.25	1	0.0572696	24	16	15.1121	36.1203	24.774	51.5479	110.323	58.7331	66.0409	43.0353	29.8328	43.2189	36.1997	57.0224	52.1751	1	0.118367	24	18	17.5339	39.3818	25.3358	54.4217	45.397	64.0663	86.375	24.5675	24.2054	29.777	26.7822	63.4469	54.6859	day-active
Ophio5|7536								hypothetical protein XA68_7123	297	20	4.11672e-151	52.6	1	0.0572696	24	20	10.2628	64.0351	44.7946	52.523	63.8709	65.5106	73.484	56.3072	47.1056	54.8855	48.7556	63.3098	70.671	1	0.0699962	28	20	10.535	47.9755	47.8624	56.5702	57.4197	71.8936	102.459	49.6239	45.7114	42.1677	39.6482	50.12	60.3075	day-active
Ophio5|7572	PF12239.3|DUF3605							N-acetylglucosamine-induced 1	231	20	7.71867e-125	76.55	1	0.0572696	24	2	8.69432	61.5438	42.3182	28.8858	16.9457	29.5484	29.7233	52.9232	41.3698	33.9795	35.9869	32.994	37.5808	1	0.683105	28	6	8.12934	34.5337	44.966	23.0396	29.7732	22.2046	12.3755	26.6178	27.6208	21.6418	35.8	18.2003	14.145	night-active
Ophio5|7653								LEA domain-containing	138	20	1.05689e-91	60.55	1	0.0572696	24	8	172.109	111.765	635.563	104.298	187.144	91.4419	55.7715	229.719	786.971	448.014	297.671	63.4914	69.3614	1	0.302957	24	6	172.602	112.834	1202.69	106.631	210.764	91.9594	28.4903	604.012	589.521	285.321	389.874	54.1682	81.5176	night-active
Ophio5|7696	PF00111.22|Fer2	GO:0009055|electron carrier activity;GO:0051536|iron-sulfur cluster binding						2Fe-2S iron-sulfur cluster binding domain	132	20	1.44572e-84	93.2	1	0.0572696	20	10	15.8	56.3781	67.0839	75.0737	112.899	65.0554	56.7332	87.9965	87.3999	95.1406	87.7133	61.9545	89.154	1	1	28	10	8.05577	80.0351	86.4108	88.034	95.2378	87.7823	41.5369	77.4602	64.9693	66.8381	74.562	45.1046	65.0602	--
Ophio5|7771			SignalP: has predicted secretion signal; SSP: small secreted protein					hypothetical protein XA68_6766	225	20	2.33072e-72	57.55	1	0.0572696	24	16	815.483	2734.23	1607.27	3158.18	5163.96	3714.59	3665.08	2332.47	1830.61	3057.52	1830.56	3524.66	3459.47	1	0.683105	28	20	356.051	2376.94	1275.71	2616.72	2755.89	2875.67	4356.61	2415.87	1699.43	2633.25	1566.12	2362.64	2636.23	day-active
Ophio5|7891	PF00005.22|ABC_tran;PF00664.18|ABC_membrane	GO:0016887|ATPase activity;GO:0016021|integral component of membrane;GO:0055085|transmembrane transport;GO:0005524|ATP binding;GO:0042626|ATPase activity, coupled to transmembrane movement of substances;GO:0006810|transport			5			heavy metal tolerance precursor	927	20	0	84.05	1	0.0572696	24	16	46.845	70.5674	36.6201	91.6495	157.214	129.095	166.629	65.8444	40.933	87.6877	48.1302	206.916	102.729	1	0.19267	28	18	37.5511	55.4918	28.4536	156.34	75.351	218.596	215.653	57.1188	31.3225	63.0628	25.1003	198.303	112.576	day-active
Ophio5|7932			SignalP: has predicted secretion signal; SSP: small secreted protein		1			DNA polymerase	135	1	0.000296959	50	1	0.0572696	28	4	86.3144	174.152	315.356	86.0949	31.9637	59.0379	31.3781	253.237	436.3	233.891	36.5835	38.7365	28.5386	1	0.19267	24	4	170.555	107.621	370.006	62.3376	28.7309	7.78808	5.96935	482.764	268.717	296.457	146.294	15.6745	80.4703	night-active
Ophio5|8025	PF02201.13|SWIB	GO:0005515|protein binding						SWIB MDM2 domain	507	20	0	80.1	1	0.0572696	28	26	18.7652	120.072	119.993	93.4946	51.3432	96.3447	77.0283	122.696	121.229	98.874	118.114	79.4178	97.3079	1	0.118367	28	2	8.43603	107.557	131.692	84.369	98.1697	75.4864	109.06	112.643	113.814	92.5176	106.235	88.1765	76.605	night-active
Ophio5|8134	PF05572.8|Peptidase_M43		SignalP: has predicted secretion signal; SSP: small secreted protein			M43B		Extracellular metalloprotease	298	20	3.77776e-134	54	1	0.0572696	28	2	56.0769	179.525	265.392	110.511	56.5907	102.276	71.1147	133.827	179.598	221.087	114.915	64.3781	102.379	1	0.118367	28	0	121.736	155.281	248.284	91.8074	46.2033	47.1784	36.6877	262.742	165.752	145.809	114.913	39.3038	109.34	night-active
Ophio5|8194			SignalP: has predicted secretion signal; SSP: small secreted protein					Clock-controlled 6	156	20	2.90296e-35	91.65	1	0.0572696	20	12	299.893	2855.01	2107.06	2925.67	3412.5	2242.92	1244.59	2988.38	2940.34	3244.76	2058.6	1396.27	1737.44	1	0.683105	28	0	941.329	3092.31	1691.08	1477.94	1759.49	913.212	583.807	3089.15	2789.17	2903.3	2154.42	779.423	1747.21	night-active
Ophio5|8263								---NA---	124				1	0.0572696	28	18	11.1154	52.2635	35.4131	53.4921	67.4746	54.9577	72.8859	51.6412	42.5913	56.1404	57.493	72.7637	93.9599	1	0.461568	20	14	8.02931	43.0316	27.0109	55.1358	90.0738	76.646	37.5422	43.7806	47.459	36.3261	46.4614	32.5772	26.9962	day-active
Ophio5|8350	PF13561.1|adh_short_C2;PF00106.20|adh_short;PF08659.5|KR	GO:0016491|oxidoreductase activity;GO:0008152|metabolic process						short-chain dehydrogenase	319	20	0	84.25	1	0.0572696	24	6	29.0621	69.1739	109.643	77.6314	40.2124	63.5883	39.4534	113.133	116.403	93.5904	92.4906	43.6903	65.9179	1	0.19267	28	4	39.8429	109.172	139.532	17.1932	48.2059	16.8506	6.74464	82.7522	107.475	57.4026	97.419	10.8465	23.1224	night-active
Ophio5|8523	PF00753.22|Lactamase_B	GO:0016787|hydrolase activity						hydroxyacylglutathione hydrolase	283	20	0	85.7	1	0.0572696	20	12	21.9964	153.197	165.268	172.463	263.016	168.661	142.098	235.185	197.516	208.184	210.875	123.745	175.682	1	1	28	0	54.8855	181.924	194.486	116.305	200.052	101.205	93.6353	184.167	159.619	132.546	160.518	96.1357	99.3628	--
Ophio5|8629	PF12695.2|Abhydrolase_5;PF10503.4|Esterase_phd;PF00756.15|Esterase		SignalP: has predicted secretion signal		1			carbohydrate esterase family 1	300	20	0	68.05	1	0.0572696	28	0	12.4158	50.0463	49.4411	46.7697	32.3364	41.794	27.8154	75.5371	61.9366	58.6219	46.7627	40.3149	43.7665	1	0.302957	28	4	9.66492	73.4563	54.8634	31.3532	40.6053	39.9871	24.1425	51.7621	42.0515	43.3426	41.6597	24.1974	31.7817	night-active
Ophio5|934	PF00180.15|Iso_dh	GO:0055114|oxidation-reduction process;GO:0016616|oxidoreductase activity, acting on the CH-OH group of donors, NAD or NADP as acceptor						Isocitrate dehydrogenase	439	20	0	95.7	1	0.0572696	24	6	26.7343	183.835	203.716	167.947	169.135	155.076	136.017	216.231	218.466	202.565	194.775	131.192	180.741	1	0.461568	28	4	43.5076	195.019	262.918	137.857	158.964	119.541	83.8832	186.123	184.824	154.955	189.814	98.9465	127.67	night-active
