# Supplementary material for: Daily rhythms and enrichment patterns in the transcriptome of the behavior-manipulating parasite Ophiocordyceps kimflemingiae
Source: PLoS One. 2017 Nov 3;12(11):e0187170. doi: 10.1371/journal.pone.0187170 (PMC5669440; doi:10.1371/journal.pone.0187170)
Supplement: S2 Data File — All genes found to be cycling with a likelihood of p≤0.057 under DD conditions in the 4h-interval dataset. For each gene the ProteinID is given, as well as its functional annotation, the NCBI blast result, the JTK_CYCLE output, the expression values (RPKM) of each time course sample under DD conditions, and the clustered day or night-activity. (XLSX) [file pone.0187170.s005.xlsx]

## Sheet: Expression_and_annotations_LD12
ProteinId	PFAM annotation	GO annotation (terminal nodes only)	SignalP/SmallSecretedProteins	Transcription factors	Transmembrane domains	MEROPS proteases	Secondary metabolism	Description Blastp result	# aminoacids	# blastp hits	e-value	sim mean %	DD BH.Q	DD ADJ.P	DD PER	DD LAG	LD AMP	CT4	CT8	CT12	CT16	CT20	CT24	CT28	CT32	CT36	CT40	CT44	CT48	Clustered activity
Ophio5|1014								transposon tf2-1 poly	84	20	1.83185e-55	60.8	1	0.000359531	28	8	0.767959	0.999187	1.52777	2.07312	1.52505	0.849609	0.23295	0.175911	1.08808	1.12974	1.6163	0.964583	0.364222	--
Ophio5|7799	PF13847.1|Methyltransf_31;PF02353.15|CMAS;PF08241.7|Methyltransf_11;PF13489.1|Methyltransf_23;PF08498.5|Sterol_MT_C;PF12847.2|Methyltransf_18;PF08242.7|Methyltransf_12;PF01209.13|Ubie_methyltran;PF13659.1|Methyltransf_26;PF13649.1|Methyltransf_25;PF01135.14|PCMT;PF01596.12|Methyltransf_3;PF09445.5|Methyltransf_15	GO:0009452|7-methylguanosine RNA capping;GO:0008168|methyltransferase activity;GO:0008610|lipid biosynthetic process;GO:0004719|protein-L-isoaspartate (D-aspartate) O-methyltransferase activity;GO:0006464|cellular protein modification process;GO:0008171|O-methyltransferase activity;GO:0008152|metabolic process;GO:0001510|RNA methylation;GO:0006694|steroid biosynthetic process						sterol 24-C-methyltransferase	346	20	0	66.9	1	0.000359531	28	4	1.08616	3.10026	5.55118	1.29777	1.12071	1.04059	0.285314	1.29271	3.46493	2.64878	2.48352	0.590703	0.0892187	night-active
Ophio5|4181								growth-arrest specific micro-tubule binding domain-containing	225	20	6.97357e-163	50.35	1	0.00236332	24	10	0.491514	0.751601	0.766137	2.07924	1.39298	0.852115	0.175228	0.926255	0.876931	2.36732	1.05001	0.604643	0.205479	--
Ophio5|7955								hypothetical protein XA68_7147	245	20	1.47746e-173	59.95	1	0.00236332	28	4	2.26193	8.28594	15.7486	5.09385	7.15144	5.08844	1.52933	7.96245	8.59344	9.25707	7.66639	2.55523	2.32821	night-active
Ophio5|1481	PF05057.9|DUF676							related to ankyrin 3	354	20	0	64.45	1	0.00382192	28	20	0.0388656	0.159495	0	0	0.0521647	0.0678091	0.390438	0.0421194	0.0372181	0	0.035182	0.0384928	0.261624	day-active
Ophio5|1323			SignalP: has predicted secretion signal		1	A01A		aspartic-type endopeptidase	605	20	0	64.05	1	0.00528053	28	2	2.13855	4.53152	3.64294	0.969281	1.00843	0.397232	0.228722	3.60239	4.94921	3.50881	2.12282	0.112747	0.510873	night-active
Ophio5|1557			SignalP: has predicted secretion signal; SSP: small secreted protein					hypothetical protein XA68_1252	293	20	3.76196e-150	53.4	1	0.00528053	28	26	8.56086	32.9324	30.6246	19.6461	18.7074	19.8146	21.8213	32.9563	24.5823	30.0496	24.0021	19.1495	20.6393	night-active
Ophio5|1766								[Histoplasma capsulatum NAm1]	268	10	5.95903e-128	80.6	1	0.00528053	28	0	10.8371	25.0478	23.0112	21.108	7.64145	15.4814	7.72892	35.6301	23.7234	22.7959	15.229	5.43549	18.5868	night-active
Ophio5|2047								---NA---	74				1	0.00528053	28	4	1.58397	3.77471	4.0401	1.3053	0.987651	0.320963	0	1.59492	1.93782	3.10948	2.33139	0.546597	0.412785	night-active
Ophio5|2654					1			serum paraoxonase arylesterase family	445	20	0	68.35	1	0.00528053	24	16	53.0585	116.669	71.627	137.056	261.957	210.173	167.907	127.162	112.957	117.744	153.488	236.409	148.582	day-active
Ophio5|2993			SignalP: has predicted secretion signal					hypothetical protein XA68_7775	381	20	0	44.35	1	0.00528053	24	16	25.4319	54.4714	28.0457	57.252	215.968	77.3211	72.5682	53.7817	35.6597	42.5555	104.167	75.0498	57.7035	--
Ophio5|367								hypothetical protein XA68_702	319	3	0	66.67	1	0.00528053	28	4	1.04569	3.00797	5.81666	0.856602	2.08333	0.752258	0.123755	2.33631	3.46826	3.17236	3.00531	0.341623	0.483733	night-active
Ophio5|5659	PF04828.9|GFA;PF04828.9|GFA	GO:0016846|carbon-sulfur lyase activity;GO:0008152|metabolic process						glutathione-dependent formaldehyde-activating enzyme	286	20	6.80543e-155	63.75	1	0.00528053	28	18	1.44312	6.70767	3.69521	8.05009	9.35602	9.72955	8.14108	6.19977	4.1893	4.8755	5.00455	8.71318	11.8118	day-active
Ophio5|5780								---NA---	261				1	0.00528053	28	6	0.307693	0.432218	1.73477	1.12096	0.353406	0.0918788	0	0.684843	0.252145	1.72788	0.619714	0.104312	0.0590818	--
Ophio5|6998	PF14853.1|Fis1_TPR_C;PF14852.1|Fis1_TPR_N				1			tetratricopeptide repeat 11 Fission 1	196	20	3.89509e-103	95.45	1	0.00528053	28	0	46.081	160.665	148.647	75.1374	92.9683	72.9499	100.511	142.693	151.909	117.406	131.997	60.9026	71.4255	night-active
Ophio5|7874	PF00264.15|Tyrosinase	GO:0016491|oxidoreductase activity;GO:0008152|metabolic process	SignalP: has predicted secretion signal					tyrosinase precursor	599	20	0	75	1	0.00528053	24	6	0.815378	1.08523	2.38077	0.522119	0.246913	0.200602	0.165006	1.39556	1.67357	1.62333	0.770193	0.0455498	0.515981	night-active
Ophio5|2264	PF00067.17|p450	GO:0005506|iron ion binding;GO:0055114|oxidation-reduction process;GO:0016705|oxidoreductase activity, acting on paired donors, with incorporation or reduction of molecular oxygen;GO:0020037|heme binding			1		Part of secondary metabolism cluster 8;Secondary metabolism. Type: Decorating	P450 monooxygenase	529	20	0	75.6	1	0.00812799	24	4	0.0377706	0.0534157	0.245019	0.0369424	0	0	0	0.0564241	0.27422	0.0258836	0	0	0	night-active
Ophio5|1587	PF01699.19|Na_Ca_ex;PF01699.19|Na_Ca_ex	GO:0016021|integral component of membrane;GO:0055085|transmembrane transport			11			calcium proton exchanger	485	20	0	77.85	1	0.0109754	28	18	26.9267	88.2512	42.5297	94.3521	127.534	102.579	156.206	79.4077	59.9996	57.329	61.2916	132.207	130.906	day-active
Ophio5|2271					7			terpene cyclase	300	20	1.76959e-137	86.2	1	0.0109754	24	6	0.385383	0.282162	2.9481	0.390288	0.246093	0.159948	0	0.645785	2.10696	0.729213	0.580912	0.0453984	0.15428	night-active
Ophio5|2395	PF04768.8|DUF619							acetylglutamate synthase	628	20	0	71.35	1	0.0109754	28	0	36.0111	91.142	122.325	71.4697	55.0843	55.148	63.9669	128.605	98.5995	92.495	73.8654	54.0949	62.8776	night-active
Ophio5|3582								hypothetical protein XA68_3103	429	11	0	55.18	1	0.0109754	28	4	3.37279	9.21731	14.7477	4.05249	5.7278	2.91106	0.368386	9.31917	11.2152	13.6864	8.278	0.985146	2.48391	night-active
Ophio5|4485	PF05199.8|GMC_oxred_C;PF00732.14|GMC_oxred_N;PF13450.1|NAD_binding_8	GO:0055114|oxidation-reduction process;GO:0016614|oxidoreductase activity, acting on CH-OH group of donors;GO:0050660|flavin adenine dinucleotide binding	SignalP: has predicted secretion signal					glucose-methanol-choline oxidoreductase	665	20	0	71.15	1	0.0109754	16	4	0.0905582	0.21254	0.357473	0.176392	0.055611	0.289156	0.237847	0.134706	0.158708	0.226579	0.225038	0.0205179	0.162697	--
Ophio5|5337	PF00246.19|Peptidase_M14	GO:0008270|zinc ion binding;GO:0004181|metallocarboxypeptidase activity;GO:0006508|proteolysis	SignalP: has predicted secretion signal			M14A		zinc carboxypeptidase A 1 precursor	441	20	0	64.4	1	0.0109754	24	4	26.1037	44.7713	63.4611	11.1187	5.86558	0.435697	2.10551	42.3538	52.3714	37.7409	38.5709	1.63856	12.8178	night-active
Ophio5|5338	PF11754.3|Velvet							velvet 2	457	20	0	78.8	1	0.0109754	28	20	30.8099	121.586	106.846	165.955	138.201	179.333	259.355	115.244	110.459	97.7355	107.962	192.801	201.064	day-active
Ophio5|5566	PF08695.5|Coa1							cytochrome oxidase assembly	214	20	1.57219e-138	65.45	1	0.0109754	28	16	14.958	45.5598	45.3001	85.9675	67.5278	86.4362	66.4016	55.0109	45.4753	50.4706	48.0995	78.8117	79.2692	day-active
Ophio5|6262	PF00150.13|Cellulase	GO:0005975|carbohydrate metabolic process;GO:0004553|hydrolase activity, hydrolyzing O-glycosyl compounds						cellulase family	446	20	0	79.1	1	0.0109754	24	6	0.258273	1.14001	1.74309	1.13885	1.07714	0.753941	0.88594	1.20422	1.09365	1.28897	0.977934	0.336274	0.761852	night-active
Ophio5|6466			SignalP: has predicted secretion signal		2			related to CSI2	377	20	0	76.8	1	0.0109754	28	0	47.8275	222.288	145.148	126.438	105.722	98.3268	158.406	199.682	170.923	176.886	134.049	99.0888	135.875	night-active
Ophio5|7270								hypothetical protein XA68_3463	649	1	0	100	1	0.0109754	24	6	0.334305	0.653314	0.899033	0.421712	0.484329	0.296274	0.0913881	0.736118	0.772418	0.738678	0.384296	0.168184	0.142887	night-active
Ophio5|7385								nad dependent epimerase	229	20	1.851e-80	61.8	1	0.0109754	24	6	2.65169	4.92353	5.6461	2.04307	1.77133	1.15128	1.29135	8.1263	6.89344	3.93656	2.98665	0.475302	1.68255	night-active
Ophio5|880								BTB POZ fold	366	20	0	51.2	1	0.0109754	28	16	4.82452	22.5248	15.746	28.809	28.9635	33.5175	27.4621	21.7563	12.8164	16.5965	16.1991	33.1384	31.929	day-active
Ophio5|2267	PF01494.14|FAD_binding_3				1		Part of secondary metabolism cluster 8;Secondary metabolism. Type: Decorating	FAD dependent monooxygenase	467	20	0	72.3	1	0.016207	24	6	0.199628	0.241968	2.91353	0.167346	0.158277	0	0	0.415344	0.282317	0.55694	0.213498	0	0.0330757	night-active
Ophio5|3352								FAD binding domain	70	20	1.30463e-44	74.55	1	0.016207	24	6	0.414205	0.398737	2.43869	0.551534	0.260823	0	0.278884	0.421194	1.48872	1.73894	0.35182	0	0.436041	night-active
Ophio5|4508			SignalP: has predicted secretion signal					hypothetical protein XA68_6023	987	4	0	61.75	1	0.016207	28	2	0.110595	0.401158	0.262875	0.0990864	0.187434	0.0487292	0	0.196742	0.267458	0.208274	0.113772	0.0276618	0	night-active
Ophio5|4517			SignalP: has predicted secretion signal; SSP: small secreted protein					hypothetical protein XA68_5871	129	20	1.55132e-76	70.35	1	0.016207	28	0	1.88613	1.5244	3.66273	0.150611	0	0	0.761568	4.48572	3.45556	1.58288	1.24896	0	0.119073	night-active
Ophio5|6886	PF08982.6|DUF1857							hypothetical protein XA68_1170	204	20	1.9304e-120	67.85	1	0.016207	28	0	1.44412	2.62388	2.11155	0.382038	1.08401	0	0.579535	2.91754	3.15809	1.67296	1.88867	0	0.226528	night-active
Ophio5|1340	PF09359.5|VTC;PF03105.14|SPX;PF02656.10|DUF202				3			vacuolar transporter chaperone 4	783	20	0	86.45	1	0.0214386	24	2	10.2594	57.5956	68.2429	43.5294	31.0137	35.5864	34.2725	63.7765	48.8219	45.8094	37.9945	39.5656	48.4917	night-active
Ophio5|1351								hypothetical protein XA68_1036	91	1	2.65523e-59	100	1	0.0214386	16	14	1.05479	2.46176	1.17627	1.48974	2.61674	2.61655	0.645677	0.975156	2.44143	1.04378	0.543027	1.03972	2.69208	--
Ophio5|1402								hypothetical protein XA68_1111	134	1	3.13638e-08	100	1	0.0214386	24	4	0.615082	1.04853	2.72546	0.435099	0.823043	0.178313	0.146672	1.43986	2.05527	1.01617	0.925156	0.202443	0.229325	night-active
Ophio5|1464					1			---NA---	96				1	0.0214386	28	14	2.60061	2.04301	3.79317	7.87216	6.68192	6.45235	4.69503	2.77467	2.45179	3.11137	3.99153	5.2124	5.90453	day-active
Ophio5|1737								hypothetical protein XA68_1422	286	3	0	62	1	0.0214386	24	6	2.51063	1.18371	7.31501	1.50087	0.709767	0.419377	0	9.22151	8.01032	3.25033	2.91569	0.285678	0.485418	night-active
Ophio5|2238								---NA---	95				1	0.0214386	28	14	11.0284	8.25717	1.12726	15.9083	30.6712	21.8155	13.8193	4.98413	4.81703	4.85857	8.84681	24.1983	19.0268	day-active
Ophio5|2240								hypothetical protein XA68_6219	83	1	7.52636e-24	100	1	0.0214386	24	18	26.5763	38.4211	18.8091	64.7987	52.469	74.2228	77.7887	26.7007	20.4478	27.5999	27.8043	82.315	66.1562	day-active
Ophio5|2322								Fungal specific transcription	163	20	1.57983e-114	62.75	1	0.0214386	24	4	64.9476	108.926	200.993	30.6825	35.2303	13.6507	18.7141	129.648	144.209	83.23	93.5959	14.8315	31.5252	night-active
Ophio5|2543	PF08588.5|DUF1769							f-box domain containing	299	20	0	69.15	1	0.0214386	24	6	12.1556	63.9813	73.5153	55.4752	55.6171	43.8917	38.7435	70.675	57.474	52.4497	48.6678	34.8	47.4703	night-active
Ophio5|2679	PF05721.8|PhyH							phytanoyl- dioxygenase family	417	20	0	75.3	1	0.0214386	28	0	34.7823	60.2779	81.1886	35.0369	20.9551	24.5905	28.9432	101.233	95.7742	80.6033	44.0722	14.5149	37.958	night-active
Ophio5|2818	PF07971.7|Glyco_hydro_92		SignalP: has predicted secretion signal					Glycosyl hydrolase 92	797	20	0	82.5	1	0.0214386	24	6	1.25291	1.49002	2.19688	0.392571	0.348091	0.42232	0.074439	2.09858	3.39417	3.02559	0.939068	0.0513719	0.329763	night-active
Ophio5|3023	PF13465.1|zf-H2C2_2;PF13894.1|zf-C2H2_4;PF13894.1|zf-C2H2_4							C2H2 transcription factor	433	20	0	83.05	1	0.0214386	28	18	4.17452	50.8803	40.145	67.7612	53.7633	59.7924	162.33	43.169	42.9251	40.744	52.2895	101.196	68.7658	day-active
Ophio5|3132	PF00107.21|ADH_zinc_N	GO:0016491|oxidoreductase activity;GO:0008270|zinc ion binding;GO:0055114|oxidation-reduction process						probable endo-polygalacturonase 6	285	20	0	77.1	1	0.0214386	24	6	21.3134	33.8536	38.2165	6.64059	9.71248	4.12427	2.63087	39.7859	47.3984	33.5763	26.726	2.53231	5.30415	night-active
Ophio5|3392	PF07993.7|NAD_binding_4;PF00501.23|AMP-binding;PF01370.16|Epimerase;PF00550.20|PP-binding	GO:0003824|catalytic activity;GO:0050662|coenzyme binding;GO:0044237|cellular metabolic process;GO:0008152|metabolic process					Part of secondary metabolism cluster 11;Secondary metabolism. Type: NRPS-like		1129				1	0.0214386	24	6	0.0835835	0.0751601	0.268148	0.0519809	0.114716	0.0426057	0	0.145554	0.163694	0.169961	0.044211	0.0120929	0.0136986	night-active
Ophio5|3581	PF07690.11|MFS_1;PF07690.11|MFS_1	GO:0016021|integral component of membrane;GO:0055085|transmembrane transport			14			integral membrane	554	20	0	70.65	1	0.0214386	28	4	4.71812	18.6695	23.6322	8.99597	12.1454	7.33011	1.35573	19.263	19.7829	28.45	15.3476	2.19131	6.55436	night-active
Ophio5|3910	PF06985.6|HET							heterokaryon incompatibility	690	20	0	50.35	1	0.0214386	24	6	3.77468	4.95737	9.11465	2.3518	2.33156	2.61276	0.859657	8.61223	10.3826	7.18673	4.68134	0.85035	1.83692	night-active
Ophio5|3913	PF01375.12|Enterotoxin_a	GO:0005576|extracellular region;GO:0009405|pathogenesis;GO:0003824|catalytic activity						Heat Labile Enterotoxin Type Iib	685	20	0	52.35	1	0.0214386	24	4	506.581	772.26	833.428	66.2163	51.1822	14.1416	22.4274	1123.63	1244.11	658.219	618.054	35.4372	125.821	night-active
Ophio5|3945	PF00067.17|p450	GO:0005506|iron ion binding;GO:0055114|oxidation-reduction process;GO:0016705|oxidoreductase activity, acting on paired donors, with incorporation or reduction of molecular oxygen;GO:0020037|heme binding						cytochrome P450 oxidoreductase	550	20	0	81.35	1	0.0214386	28	2	0.13412	0.10276	1.25697	0.0710688	0	0	0	0.569874	2.63769	0.846502	0.430676	0	0	night-active
Ophio5|4457	PF12923.2|RRP7							ribosomal small subunit assembly	408	20	0	82.65	1	0.0214386	24	18	14.4329	21.7346	16.8808	41.2174	27.5287	41.7292	180.676	19.0469	16.5074	17.3408	19.7269	83.894	36.4467	day-active
Ophio5|4670	PF00650.15|CRAL_TRIO							phosphatidylinositol transporter	404	20	0	60.25	1	0.0214386	28	0	13.1142	71.2301	68.2969	64.2013	43.9871	53.3156	58.0334	110.242	99.7946	140.333	55.2318	26.925	61.8031	night-active
Ophio5|509	PF01284.18|MARVEL	GO:0016020|membrane			4			might be a transmembrane	160	20	1.28961e-88	71.25	1	0.0214386	24	6	63.2108	69.2811	134.7	58.4952	32.4361	24.2218	7.62514	197.074	157.728	112.217	60.9741	20.2852	27.6899	night-active
Ophio5|5162	PF00664.18|ABC_membrane;PF00664.18|ABC_membrane;PF00005.22|ABC_tran;PF00005.22|ABC_tran	GO:0016887|ATPase activity;GO:0016021|integral component of membrane;GO:0055085|transmembrane transport;GO:0005524|ATP binding;GO:0042626|ATPase activity, coupled to transmembrane movement of substances;GO:0006810|transport			11			abc multidrug transporter	1360	20	0	68.3	1	0.0214386	24	6	1.77344	2.47533	8.38065	1.91335	1.65999	1.68028	1.35303	5.04273	5.25196	3.38674	1.8996	0.602422	1.05774	night-active
Ophio5|5255			SignalP: has predicted secretion signal; SSP: small secreted protein					hypothetical protein XA68_4645	178	20	9.50645e-123	63.9	1	0.0214386	28	0	11.3995	28.6266	19.8297	13.3447	7.65568	4.4379	1.43804	21.9692	26.9415	12.6454	18.8391	1.06877	6.65876	night-active
Ophio5|5906								DNA helicase ATP-dependent	215	20	1.41573e-99	66.55	1	0.0214386	24	6	17.5737	33.0287	37.7757	12.1465	11.4883	10.4759	4.49184	46.3109	43.2462	30.2311	26.367	4.36519	10.5346	night-active
Ophio5|629			SignalP: has predicted secretion signal; SSP: small secreted protein					hypothetical protein XA68_469	158	1	8.47965e-12	100	1	0.0214386	24	18	256.437	69.9745	41.1088	330.634	253.435	570.164	3910.09	52.3804	39.2218	55.1321	65.5115	1165.56	365.179	day-active
Ophio5|6649	PF00109.21|ketoacyl-synt;PF00698.16|Acyl_transf_1;PF02801.17|Ketoacyl-synt_C;PF00975.15|Thioesterase;PF00550.20|PP-binding;PF00550.20|PP-binding;PF14765.1|PS-DH;PF12697.2|Abhydrolase_6	GO:0016788|hydrolase activity, acting on ester bonds;GO:0009058|biosynthetic process					Part of secondary metabolism cluster 25;Secondary metabolism. Type: PKS		2180				1	0.0214386	24	6	10.8753	27.4795	31.9639	16.7426	18.51	14.5802	3.95834	31.4336	30.0051	28.4556	16.7101	7.04862	13.6128	night-active
Ophio5|699	PF03291.11|Pox_MCEL;PF03291.11|Pox_MCEL;PF13489.1|Methyltransf_23;PF12847.2|Methyltransf_18;PF08241.7|Methyltransf_11	GO:0008152|metabolic process;GO:0008168|methyltransferase activity						mRNA (guanine-N7-)-methyltransferase	491	20	0	86	1	0.0214386	28	20	1.99578	15.8238	14.6489	15.5203	18.4432	18.4945	25.2339	16.2288	12.1382	13.1607	11.4996	15.4703	20.7336	day-active
Ophio5|7630								---NA---	130				1	0.0214386	16	0	0.56906	2.80942	2.80868	1.49462	2.2618	2.94012	1.81381	1.1414	1.91631	2.618	1.81147	0.521562	2.00878	--
Ophio5|783								COM1 regulatory	670	20	0	71.1	1	0.0214386	24	4	8.88749	49.7856	50.77	43.6526	42.4462	32.8975	25.6731	51.0298	47.1591	46.491	35.0491	35.9035	39.6098	night-active
Ophio5|7854								hypothetical protein XA68_7099	153	1	1.40043e-55	100	1	0.0214386	28	0	6.01796	11.7653	9.27573	3.05135	3.24674	1.09419	0.900035	11.5541	10.2954	7.5718	7.46133	0.354933	2.01032	night-active
Ophio5|789								hypothetical protein XA68_691	121	1	8.2575e-74	95	1	0.0214386	16	2	0.447266	0.696155	1.41924	0.481462	0.758953	2.17045	0.649205	0.122561	0.433194	1.01201	0.818991	0	0.634403	--
Ophio5|7948								deacetylase	112	20	1.22774e-61	54	1	0.0214386	28	18	2.66472	30.8156	25.8571	30.6687	32.1205	34.5107	36.2722	28.5816	21.9817	25.9798	24.3161	33.86	40.4109	day-active
Ophio5|84	PF00172.13|Zn_clus	GO:0000981|sequence-specific DNA binding RNA polymerase II transcription factor activity;GO:0008270|zinc ion binding;GO:0006355|regulation of transcription, DNA-templated;GO:0005634|nucleus		Zn2Cys6				negative acting factor	605	20	0	81.8	1	0.0214386	28	4	0.937639	5.37242	7.00017	3.65096	4.40043	4.36955	0.620816	5.32957	6.25737	6.06684	4.90516	0.901976	1.58371	night-active
Ophio5|1115								hypothetical protein XA68_916	447	1	5.94539e-177	100	1	0.0305553	24	8	0.0736945	0.0631926	0.193244	0.218521	0.165343	0.161198	0	0.233631	0.265428	0.336834	0.0836358	0.122008	0	--
Ophio5|2132	PF00441.19|Acyl-CoA_dh_1;PF02771.11|Acyl-CoA_dh_N;PF08028.6|Acyl-CoA_dh_2;PF02770.14|Acyl-CoA_dh_M	GO:0016491|oxidoreductase activity;GO:0016627|oxidoreductase activity, acting on the CH-CH group of donors;GO:0003995|acyl-CoA dehydrogenase activity;GO:0055114|oxidation-reduction process;GO:0008152|metabolic process;GO:0050660|flavin adenine dinucleotide binding						acyl- dehydrogenase	433	20	0	83.4	1	0.0305553	24	6	1.62049	1.76124	5.18643	0.270684	0.853385	0	0	2.61839	3.28788	2.30746	1.66912	0.031486	0.107001	night-active
Ophio5|4371	PF02982.9|Scytalone_dh	GO:0006582|melanin metabolic process;GO:0030411|scytalone dehydratase activity						conidial pigment biosynthesis scytalone dehydratase Arp1	183	20	8.56027e-108	88.95	1	0.0305553	24	6	1.24365	1.69246	3.88169	0.638461	0.503219	0	0	2.11284	2.94407	1.71479	1.83271	0	0.168255	night-active
Ophio5|6157	PF00026.18|Asp	GO:0006508|proteolysis;GO:0004190|aspartic-type endopeptidase activity	SignalP: has predicted secretion signal		1	A01A		eukaryotic aspartyl protease	597	20	0	70.45	1	0.0305553	20	4	0.0234135	0	0.144772	0	0	0	0.0331116	0.100016	0	0	0.0208856	0.0457021	0.0517707	--
Ophio5|1075								hypothetical protein XA68_818	133	1	3.11163e-71	100	1	0.0396721	28	18	10.0209	9.50719	5.00705	24.109	16.8601	40.5995	44.6256	10.2658	6.90201	10.2375	8.29534	38.3434	27.0313	day-active
Ophio5|1433			SignalP: has predicted secretion signal		1			hypothetical protein XA68_3594	392	20	0	70.2	1	0.0396721	24	6	4.50921	9.94102	8.37098	6.42685	5.51313	4.28768	2.01534	11.1097	9.91772	12.1475	5.27551	1.0779	2.44205	night-active
Ophio5|1511	PF00689.16|Cation_ATPase_C				5			calcium-translocating P-type PMCA-type	290	20	2.98401e-178	78.2	1	0.0396721	28	20	10.4519	38.1362	30.4941	61.2279	59.31	67.3361	108.666	38.2802	31.4646	28.4266	26.7818	96.8755	71.0139	day-active
Ophio5|1613	PF01627.18|Hpt	GO:0004871|signal transducer activity;GO:0000160|phosphorelay signal transduction system						histidine phosphotransferase HPT1p	240	20	3.9122e-66	81.85	1	0.0396721	28	18	25.1757	117.353	75.4375	205.219	154.756	210.857	186.669	119.061	105.206	96.5405	100.953	213.933	195.966	day-active
Ophio5|1636	PF01328.12|Peroxidase_2	GO:0004601|peroxidase activity	SignalP: has predicted secretion signal					hypothetical protein XA68_1935	549	20	0	60.05	1	0.0396721	24	6	0.686874	1.38978	1.77082	0.783179	0.875418	0.787819	0.25201	1.7671	1.99387	1.34689	1.22625	0.149072	0.422167	night-active
Ophio5|1647	PF11807.3|DUF3328				1			hypothetical protein XA68_1946	315	20	0	66.3	1	0.0396721	24	4	2.37201	3.85235	13.0134	2.60233	0.468822	0.228534	0.313303	5.11031	6.89889	3.64664	4.78241	0.389191	3.82088	night-active
Ophio5|1648			SignalP: has predicted secretion signal; SSP: small secreted protein					hypothetical protein XA68_1946	107	2	1.43814e-63	76	1	0.0396721	24	4	685.911	1141.32	1944.1	443.257	344.821	114.789	40.8849	1709.42	1444.44	1107.5	1085.21	101.854	747.17	night-active
Ophio5|1700								beta-flanking	87	20	7.3488e-38	79.2	1	0.0396721	28	2	0.905446	1.93025	4.673	1.55746	0.631311	0.273548	0.675026	1.52922	1.05099	1.40301	0.993492	0.155283	0.527708	night-active
Ophio5|1830	PF04145.10|Ctr	GO:0005375|copper ion transmembrane transporter activity;GO:0016021|integral component of membrane;GO:0035434|copper ion transmembrane transport			3			Ctr copper transporter family	203	20	8.764e-112	66.7	1	0.0396721	28	0	57.6956	88.1227	85.1943	13.6288	16.249	3.18603	2.91188	98.6565	114.443	70.2727	66.6113	2.14352	20.6393	night-active
Ophio5|1913	PF00732.14|GMC_oxred_N;PF05199.8|GMC_oxred_C	GO:0016614|oxidoreductase activity, acting on CH-OH group of donors;GO:0055114|oxidation-reduction process;GO:0050660|flavin adenine dinucleotide binding						GMC oxidoreductase	580	20	0	77.9	1	0.0396721	28	2	2.87603	8.57592	7.45039	3.97655	4.84476	1.36727	0.647529	6.17655	8.11848	5.02926	5.78263	0.799669	1.46535	night-active
Ophio5|2137	PF11951.3|Fungal_trans_2;PF00172.13|Zn_clus;PF04082.13|Fungal_trans	GO:0000981|sequence-specific DNA binding RNA polymerase II transcription factor activity;GO:0008270|zinc ion binding;GO:0003677|DNA binding;GO:0006355|regulation of transcription, DNA-templated;GO:0005634|nucleus;GO:0006351|transcription, DNA-templated		Zn2Cys6				Zn(2)-C6 fungal-type DNA-binding domain	885	20	0	73.65	1	0.0396721	24	16	8.9312	4.72903	4.12836	16.3531	15.028	31.4352	44.9205	4.21907	3.78776	5.03211	5.32852	25.2786	6.81375	day-active
Ophio5|2141								Signal recognition particle 68 kDa	607	20	0	76.95	1	0.0396721	28	20	1.64147	26.1684	22.6401	21.0286	28.661	25.2204	53.5077	23.8058	22.6654	20.6226	21.3227	26.3859	26.2743	day-active
Ophio5|2362	PF07938.7|Fungal_lectin							Fungal fucose-specific lectin	299	20	0	65.95	1	0.0396721	28	2	0.54911	0.471838	2.38077	0.26106	0.123456	0	0.132005	10.5664	11.7591	3.74967	3.2473	0.136649	0.103196	night-active
Ophio5|2547	PF02940.10|mRNA_triPase	GO:0004651|polynucleotide 5'-phosphatase activity;GO:0016740|transferase activity						mRNA capping beta structural domain	799	20	0	67.45	1	0.0396721	28	18	6.51369	40.696	28.6504	62.0914	47.9628	62.6781	61.7041	39.0444	27.2671	35.1532	29.4599	65.2842	71.2054	day-active
Ophio5|2621					1			hem oxygenase- multi-	444	20	0	55.5	1	0.0396721	24	6	11.272	16.4136	39.639	22.5274	19.3508	20.6102	8.36527	36.3226	36.9948	31.5059	22.4252	6.57145	13.8793	night-active
Ophio5|2685	PF00067.17|p450	GO:0005506|iron ion binding;GO:0055114|oxidation-reduction process;GO:0016705|oxidoreductase activity, acting on paired donors, with incorporation or reduction of molecular oxygen;GO:0020037|heme binding						phenylacetate 2-hydroxylase	518	20	0	82.8	1	0.0396721	24	6	11.5985	17.5644	21.56	6.14924	6.0301	4.22076	1.37346	31.2877	29.8616	19.7184	14.1741	2.15901	3.93697	night-active
Ophio5|2926	PF01990.12|ATP-synt_F	GO:0034220|ion transmembrane transport						V-type proton ATPase subunit F	123	20	2.4867e-83	96.85	1	0.0396721	28	4	4.04689	39.0408	55.8539	24.7901	36.5889	20.9662	20.4395	36.2957	38.8914	26.7728	38.7782	24.134	19.2245	night-active
Ophio5|3098	PF00703.16|Glyco_hydro_2;PF02837.13|Glyco_hydro_2_N	GO:0005975|carbohydrate metabolic process;GO:0004553|hydrolase activity, hydrolyzing O-glycosyl compounds	SignalP: has predicted secretion signal					exo-beta-D-glucosaminidase	893	20	0	73.85	1	0.0396721	28	4	0.373403	0.981677	3.46197	0.262812	0.621425	0.403897	0.0664455	1.77288	1.84737	1.07414	0.726465	0.229277	0.173148	night-active
Ophio5|3328			SignalP: has predicted secretion signal; SSP: small secreted protein					hypothetical protein XA68_2643	197	1	9.6944e-110	96	1	0.0396721	28	0	17.8758	32.3138	26.2344	8.40533	4.58285	5.59254	5.40021	38.6648	25.157	31.0394	13.8773	3.45074	10.9451	night-active
Ophio5|3337								acetoacetate decarboxylase (ADC) domain-containing	308	20	0	77.3	1	0.0396721	24	4	34.836	53.3223	75.0864	16.6014	8.86969	2.96034	1.85832	69.1004	65.5918	54.2073	33.8715	4.55498	20.489	night-active
Ophio5|3343			SignalP: has predicted secretion signal; SSP: small secreted protein					---NA---	179				1	0.0396721	24	6	12.8265	17.458	127.936	17.7303	8.74483	17.118	3.19012	33.2275	46.8307	21.6444	20.5385	6.5288	7.99771	night-active
Ophio5|3346					1			hypothetical protein XA68_2721	292	20	0	74.85	1	0.0396721	28	0	3.96403	11.8845	17.2113	7.01653	7.39475	6.16184	7.29858	12.5539	9.78531	9.64496	9.63362	3.40457	6.44537	night-active
Ophio5|3398	PF04116.8|FA_hydroxylase	GO:0016491|oxidoreductase activity;GO:0055114|oxidation-reduction process;GO:0005506|iron ion binding;GO:0006633|fatty acid biosynthetic process			4		Part of secondary metabolism cluster 11	Sphingolipid C4-hydroxylase SUR2	337	20	3.28882e-169	60.2	1	0.0396721	28	4	0.216192	0.335033	1.08857	0.23171	0.32873	0	0.0585821	0	0.35181	0.284107	0.073903	0	0	night-active
Ophio5|3431	PF05637.7|Glyco_transf_34;PF03407.11|Nucleotid_trans	GO:0016021|integral component of membrane;GO:0016758|transferase activity, transferring hexosyl groups			1			Galactosyl transferase	477	20	0	73.5	1	0.0396721	24	20	20.9017	69.9466	48.7202	74.4675	81.7059	81.0802	152.98	49.8309	44.9443	44.1684	52.1794	81.7323	124.904	day-active
Ophio5|3499	PF01753.13|zf-MYND							MYND finger	350	20	0	48.05	1	0.0396721	28	4	2.12468	8.54955	13.0724	3.01223	6.01454	5.07506	0.507712	7.4975	9.8999	6.6442	8.18408	1.44046	1.10252	night-active
Ophio5|3614	PF00188.21|CAP		SignalP: has predicted secretion signal; SSP: small secreted protein					CAP domain	299	20	0	55.05	1	0.0396721	28	18	316.189	727.103	403.072	947.189	995.985	1352.54	1499.45	660.098	530.699	868.369	583.473	1006.65	1126.54	day-active
Ophio5|3643	PF00441.19|Acyl-CoA_dh_1;PF02771.11|Acyl-CoA_dh_N;PF02770.14|Acyl-CoA_dh_M;PF08028.6|Acyl-CoA_dh_2	GO:0016491|oxidoreductase activity;GO:0016627|oxidoreductase activity, acting on the CH-CH group of donors;GO:0003995|acyl-CoA dehydrogenase activity;GO:0055114|oxidation-reduction process;GO:0008152|metabolic process;GO:0050660|flavin adenine dinucleotide binding						isovaleryl- dehydrogenase	435	20	0	90.05	1	0.0396721	24	18	81.9541	173.888	140.285	272.002	246.219	298.087	288.428	166.534	126.397	124.849	141.74	308.088	250.192	day-active
Ophio5|3787			SignalP: has predicted secretion signal; SSP: small secreted protein					chloride intracellular channel 6	252	17	5.40185e-123	68.47	1	0.0396721	28	2	0.473835	1.00709	5.73165	0.541724	0.439173	0.285442	0.234792	0.945606	3.23783	0.976006	2.66577	0.162035	0.367101	night-active
Ophio5|3914	PF13649.1|Methyltransf_25							methyltransferase domain-containing	278	20	2.11389e-150	62.05	1	0.0396721	24	6	4.42693	6.69706	6.90416	1.82461	1.26111	0.431402	0.567764	11.0937	12.6915	9.58807	4.38703	0.29387	6.4359	night-active
Ophio5|3957	PF01151.13|ELO	GO:0016021|integral component of membrane			5			GNS1 SUR4 family	482	20	0	76	1	0.0396721	28	18	23.3587	128.774	77.0737	169.405	164.941	199.306	158.488	132.9	95.7148	125.254	76.1013	172.693	207.707	day-active
Ophio5|4019	PF00076.17|RRM_1;PF00076.17|RRM_1;PF14259.1|RRM_6;PF14259.1|RRM_6	GO:0003676|nucleic acid binding						RNA binding MSSP-2	794	20	0	86.2	1	0.0396721	28	4	0.878043	2.56395	3.81141	1.35455	1.81691	1.27174	0.273973	2.16293	2.7422	2.24325	2.65502	0.550035	1.01249	night-active
Ophio5|408								hypothetical protein XA68_428	130	1	6.8664e-33	100	1	0.0396721	24	6	1.56348	7.34771	8.26083	10.4623	7.63357	6.98279	7.10409	8.33225	9.48067	8.27288	5.91111	3.02506	6.14451	--
Ophio5|446	PF04049.8|APC8;PF00515.23|TPR_1;PF00515.23|TPR_1;PF13414.1|TPR_11;PF13181.1|TPR_8;PF13181.1|TPR_8;PF13181.1|TPR_8;PF07719.12|TPR_2	GO:0005515|protein binding;GO:0030071|regulation of mitotic metaphase/anaphase transition;GO:0005680|anaphase-promoting complex						cell division cycle	677	20	0	89.15	1	0.0396721	28	18	1.41748	19.6251	21.0369	28.4451	23.5988	30.3566	23.7434	21.7229	17.714	16.8747	20.0423	31.381	30.4338	day-active
Ophio5|4486	PF01370.16|Epimerase;PF13460.1|NAD_binding_10;PF00106.20|adh_short;PF07993.7|NAD_binding_4;PF01073.14|3Beta_HSD;PF08659.5|KR	GO:0003854|3-beta-hydroxy-delta5-steroid dehydrogenase activity;GO:0016491|oxidoreductase activity;GO:0055114|oxidation-reduction process;GO:0044237|cellular metabolic process;GO:0008152|metabolic process;GO:0050662|coenzyme binding;GO:0006694|steroid biosynthetic process;GO:0003824|catalytic activity;GO:0016616|oxidoreductase activity, acting on the CH-OH group of donors, NAD or NADP as acceptor						NAD(P)-binding domain	350	20	0	77.4	1	0.0396721	24	6	0.393022	0.403281	1.10992	0.167346	0.105518	0.0685819	0.0564124	0.468594	1.20455	0.66442	1.20982	0	0.088202	night-active
Ophio5|4671					3				180				1	0.0396721	24	4	86.6039	111.677	299.42	14.8198	16.8815	4.78785	7.11077	162.246	229.575	107.245	117.237	7.2477	21.7225	night-active
Ophio5|4730	PF00722.16|Glyco_hydro_16	GO:0005975|carbohydrate metabolic process;GO:0004553|hydrolase activity, hydrolyzing O-glycosyl compounds	SignalP: has predicted secretion signal					extracellular cell wall glucanase Crf1	377	20	0	81.2	1	0.0396721	28	18	2.78269	16.5518	9.0467	17.2486	18.5675	24.6454	20.5341	12.935	10.2064	9.43588	10.6063	18.8706	11.7529	day-active
Ophio5|4757	PF13279.1|4HBT_2				2			capsule polysaccharide biosynthesis	343	20	0	80.8	1	0.0396721	28	16	19.7825	24.8538	25.9217	39.6143	40.4284	62.14	67.8061	27.4272	19.665	26.5992	23.4543	37.3005	41.8485	day-active
Ophio5|4827			SignalP: has predicted secretion signal					hypothetical protein XA68_7480	479	1	0	100	1	0.0396721	24	4	2.01924	3.59777	6.22247	2.56981	2.39197	1.95587	0.536271	5.42024	4.34909	4.80141	1.92548	0.569372	2.67665	night-active
Ophio5|503								ORP1 like	826	20	0	56.55	1	0.0396721	24	0	6.27854	32.384	21.8527	20.1477	13.2115	11.5558	27.7737	28.603	19.7787	24.3181	14.2566	19.0681	27.1031	--
Ophio5|5047								hypothetical protein XA68_3052	86	1	1.93847e-24	100	1	0.0396721	28	16	0.977235	0.650811	1.24387	2.02546	2.55427	2.49023	3.86911	1.71867	1.3668	1.89218	2.29694	2.04189	3.73642	day-active
Ophio5|5066			SignalP: has predicted secretion signal; SSP: small secreted protein					hypothetical protein XA68_4494	143	1	7.64874e-41	100	1	0.0396721	24	4	2.76867	6.09458	12.3247	4.48696	3.72941	2.84186	7.15028	6.74935	10.8268	8.09761	5.55094	0.854058	3.86986	night-active
Ophio5|5072								hypothetical protein XA68_4488	209	3	2.28196e-110	73	1	0.0396721	28	2	1.22605	4.04433	4.32868	1.95795	2.82186	1.26093	1.22576	3.34649	3.96373	3.07029	3.15214	0.715782	0.589693	night-active
Ophio5|5079			SignalP: has predicted secretion signal; SSP: small secreted protein					hypothetical protein XA68_4505	224	2	3.5534e-129	73	1	0.0396721	28	0	4.32757	7.04612	14.6213	1.47934	0.411521	0.96289	0.26401	6.04741	6.81174	4.87762	4.7183	0.546597	1.16956	night-active
Ophio5|5080	PF01375.12|Enterotoxin_a	GO:0005576|extracellular region;GO:0009405|pathogenesis;GO:0003824|catalytic activity	SignalP: has predicted secretion signal					Cholera toxin subunit A precursor	318	20	0	58.6	1	0.0396721	24	4	55.3124	83.6884	199.201	7.36532	3.54115	2.41477	2.66907	97.6359	84.4104	50.2718	61.8999	5.8258	11.5004	night-active
Ophio5|522								bactericidal permeability-increasing	763	20	0	73.3	1	0.0396721	24	6	16.6558	26.6799	67.2531	6.71442	9.35619	6.67973	4.74285	36.5981	43.978	25.1742	24.4234	4.2211	7.98285	night-active
Ophio5|5336			SignalP: has predicted secretion signal; SSP: small secreted protein					hypothetical protein XA68_4734	200	6	7.38e-135	59.5	1	0.0396721	24	4	424.297	834.52	1181.02	280.347	155.795	25.8687	27.3861	1026.36	878.659	626.674	857.62	51.1245	554.873	night-active
Ophio5|5372	PF01144.18|CoA_trans;PF01144.18|CoA_trans	GO:0008410|CoA-transferase activity;GO:0008152|metabolic process						succinyl- :3-ketoacid-coenzyme A transferase subunit A	516	20	0	94.7	1	0.0396721	28	16	27.2092	185.578	198.726	223.327	235.475	278.623	198.161	182.552	153.438	142.012	157.002	254.427	260.845	day-active
Ophio5|5612	PF03055.10|RPE65							carotenoid cleavage dioxygenase	568	20	0	70.05	1	0.0396721	24	6	0.843683	1.79116	2.51048	0.929078	1.39946	0.846125	0.765583	2.15483	2.0434	2.0252	0.965805	0.384251	0.40807	night-active
Ophio5|5621	PF07716.10|bZIP_2	GO:0006355|regulation of transcription, DNA-templated;GO:0043565|sequence-specific DNA binding;GO:0003700|sequence-specific DNA binding transcription factor activity		bZIP				Transcriptional activator hac1	382	20	0	70.3	1	0.0396721	28	0	174.065	564.801	375.736	215.425	200.125	129.978	194.906	446.698	361.358	334.684	295.74	115.563	348.752	night-active
Ophio5|5686								#NAME?	310	3	2.25151e-175	61.33	1	0.0396721	28	4	9.14943	32.1335	36.6058	7.42887	18.8757	12.307	3.24707	22.7892	31.268	24.4371	27.1077	5.40446	5.22618	night-active
Ophio5|5707								ankyrin repeat domain containing	472	20	0	63.4	1	0.0396721	28	26	17.5731	71.0451	71.382	40.6905	55.6728	46.1088	52.4532	73.0549	59.4699	58.4406	46.0769	36.4302	56.3871	night-active
Ophio5|5794								perilipin MPL1	186	20	2.91125e-136	81.7	1	0.0396721	28	16	31.9844	49.051	24.9998	80.0978	114.082	99.5072	53.0491	25.587	24.4465	32.3517	34.4633	70.1515	82.2811	day-active
Ophio5|6016	PF01066.16|CDP-OH_P_transf	GO:0016780|phosphotransferase activity, for other substituted phosphate groups;GO:0016020|membrane;GO:0008654|phospholipid biosynthetic process			9			sn-1,2-diacylglycerol cholinephosphotransferase	412	20	0	88.95	1	0.0396721	28	18	6.64615	50.8626	36.0024	59.8762	57.5731	74.1985	62.9501	43.8073	32.9831	43.6794	34.6262	55.3876	75.5982	day-active
Ophio5|6017			SignalP: has predicted secretion signal; SSP: small secreted protein					cdp-alcohol phosphatidyltransferase	190	20	5.89722e-101	74.3	1	0.0396721	28	18	136.588	339.724	96.2054	567.394	477.311	482.201	884.607	372.088	217.002	299.864	184.467	673.803	688.957	day-active
Ophio5|6065	PF00010.21|HLH	GO:0046983|protein dimerization activity		bHLH				bHLH family transcription factor	456	20	0	70.5	1	0.0396721	24	6	6.44497	39.8946	44.6128	33.1608	35.0514	29.2343	28.4663	40.7019	36.8907	34.4909	30.0898	26.0441	29.2653	night-active
Ophio5|6265	PF00153.22|Mito_carr;PF00153.22|Mito_carr;PF00153.22|Mito_carr							Mitochondrial oxaloacetate transport	308	20	0	93.1	1	0.0396721	24	20	5.02687	14.1093	11.347	19.9597	11.7463	18.7748	23.0048	12.3877	11.2883	9.85587	12.045	24.6323	18.936	day-active
Ophio5|6589								hypothetical protein XA68_6135	92	1	5.05681e-62	100	1	0.0396721	24	8	1.04297	1.21765	5.11994	4.84223	1.99123	2.58841	0.212911	2.57246	2.69931	2.80267	2.68594	1.61628	1.66446	--
Ophio5|6638	PF00439.20|Bromodomain;PF07524.8|Bromo_TP	GO:0005515|protein binding		Bromodomain transcription factor				Transcriptional activator spt7	1151	20	0	84.65	1	0.0396721	28	18	2.01324	15.6051	11.4229	24.2874	17.2003	25.3051	23.2556	16.3542	11.515	15.0282	9.81172	21.3633	24.9525	day-active
Ophio5|6666								hypothetical protein XA68_4423	222	20	5.82633e-110	75.95	1	0.0396721	28	2	3.44389	10.9179	15.3348	5.44362	6.31123	3.45431	2.75257	7.71088	10.1315	8.9815	8.34508	1.16428	3.60956	night-active
Ophio5|6763			SignalP: has predicted secretion signal; SSP: small secreted protein					hypothetical protein XA68_6106	239	20	2.36353e-179	47.55	1	0.0396721	24	4	242.957	415.218	774.562	34.4272	39.2746	7.92378	13.2005	379.23	518.698	204.689	376.926	23.3443	101.713	night-active
Ophio5|6808	PF01408.17|GFO_IDH_MocA	GO:0016491|oxidoreductase activity						oxidoreductase	428	20	0	84.35	1	0.0396721	24	6	7.6179	12.6703	53.6796	18.9405	10.619	10.7175	8.03108	34.9935	27.9032	18.5149	18.0503	8.40919	17.9331	night-active
Ophio5|6863								hypothetical protein XA68_6186	208	1	8.41172e-109	100	1	0.0396721	28	18	1.17674	13.952	10.7699	20.7036	15.1515	17.8526	22.8325	11.9476	12.7699	10.8302	11.5335	21.3801	22.5896	day-active
Ophio5|6920	PF11951.3|Fungal_trans_2							C6 transcription factor	643	20	0	76.5	1	0.0396721	24	4	1.82663	2.198	5.47806	0.456043	0.143777	0.149517	0.245972	4.10959	4.00066	1.72544	2.90907	0.106094	0.673019	night-active
Ophio5|6945	PF13805.1|Pil1							sphingolipid long chain base-responsive PIL1	275	20	2.37464e-178	90.35	1	0.0396721	20	12	1.38126	17.2324	18.0361	20.9273	29.5893	18.3158	10.4026	19.8282	19.1006	19.1858	14.5712	9.40702	13.18	--
Ophio5|7320	PF01679.12|Pmp3	GO:0016021|integral component of membrane			2			stress response RCI peptide	149	20	4.68638e-95	72.85	1	0.0396721	24	4	9.38054	40.9556	65.9402	31.4577	32.2221	23.5908	43.1657	59.6102	47.2124	37.3138	35.637	29.8807	30.9589	night-active
Ophio5|7351	PF00122.15|E1-E2_ATPase;PF00702.21|Hydrolase;PF12710.2|HAD;PF00403.21|HMA	GO:0030001|metal ion transport;GO:0046872|metal ion binding;GO:0000166|nucleotide binding			7			cation transport ATPase	1025	20	0	74.9	1	0.0396721	24	4	3.71491	5.87728	13.2898	1.90833	2.14785	0.727329	0.598269	8.93355	7.71368	5.81624	4.44319	0.865712	2.41395	night-active
Ophio5|7565	PF13489.1|Methyltransf_23							ubiquinone menaquinone biosynthesis-related	388	20	0	76.65	1	0.0396721	20	16	2.61665	15.5743	11.6841	13.4892	22.6601	19.7405	13.0817	10.0323	11.718	12.5193	13.6134	12.2247	10.6645	--
Ophio5|7645	PF03098.10|An_peroxidase;PF03098.10|An_peroxidase	GO:0004601|peroxidase activity;GO:0006979|response to oxidative stress;GO:0055114|oxidation-reduction process;GO:0020037|heme binding						heme peroxidase	1099	20	0	80.55	1	0.0396721	28	2	143.009	256.414	254.664	47.7739	88.0132	30.5061	11.6825	237.172	258.363	175.046	205.386	18.3234	73.9495	night-active
Ophio5|7686								meiotic recombination DMC1	339	20	2.50514e-123	81	1	0.0396721	28	0	27.592	77.1872	56.6547	48.0849	28.7036	37.8784	29.177	102.6	72.5906	82.2695	42.3177	21.8237	52.1748	night-active
Ophio5|7759	PF00067.17|p450	GO:0005506|iron ion binding;GO:0055114|oxidation-reduction process;GO:0016705|oxidoreductase activity, acting on paired donors, with incorporation or reduction of molecular oxygen;GO:0020037|heme binding						ent-kaurene oxidase	516	20	0	85.6	1	0.0396721	24	18	12.0121	9.69231	7.74473	13.4064	35.7116	25.1897	24.8946	8.06909	6.54232	6.18253	10.557	32.854	21.3479	day-active
Ophio5|7954	PF00248.16|Aldo_ket_red							2,5-diketo-D-gluconic acid reductase A	313	20	0	88.8	1	0.0396721	24	4	17.9241	27.2284	67.6183	3.80365	2.53597	2.37656	1.07202	34.1905	35.5557	23.5483	26.3316	2.04539	8.67638	night-active
Ophio5|8144								kinase [Metarhizium robertsii ARSEF 23]	113	20	7.71239e-76	67.05	1	0.0396721	28	14	50.8351	18.6252	23.5419	56.8492	110.299	98.1894	65.6552	23.7402	19.0073	26.5943	20.1587	85.4658	36.1187	day-active
Ophio5|8254								flocculation FLO11-like	744	8	0	57.63	1	0.0396721	28	4	0.416073	2.01402	2.03361	1.55059	1.39199	1.48634	0.956815	1.36478	1.64934	1.69407	1.59263	0.311817	0.997333	--
Ophio5|8288	PF01061.19|ABC2_membrane;PF01061.19|ABC2_membrane;PF06422.7|PDR_CDR;PF00005.22|ABC_tran	GO:0016887|ATPase activity;GO:0016021|integral component of membrane;GO:0016020|membrane;GO:0005524|ATP binding;GO:0042626|ATPase activity, coupled to transmembrane movement of substances;GO:0006810|transport			13				1260				1	0.0396721	24	4	0.114311	0.112253	0.583565	0.0776347	0.0881132	0.0190898	0.157024	0.260867	0.440065	0.206699	0.10895	0	0.0736532	night-active
Ophio5|8321	PF00172.13|Zn_clus;PF04082.13|Fungal_trans	GO:0000981|sequence-specific DNA binding RNA polymerase II transcription factor activity;GO:0008270|zinc ion binding;GO:0003677|DNA binding;GO:0006355|regulation of transcription, DNA-templated;GO:0005634|nucleus;GO:0006351|transcription, DNA-templated		Zn2Cys6				nitrate assimilation regulatory nirA	593	20	0	58.8	1	0.0396721	28	2	14.9945	28.8346	25.7607	6.09798	10.0075	5.06571	2.43343	35.04	39.6595	22.6791	25.61	2.3465	5.78525	night-active
Ophio5|8441	PF07859.8|Abhydrolase_3;PF10340.4|DUF2424	GO:0016787|hydrolase activity;GO:0008152|metabolic process				S09X		related to hydrolase	479	20	0	70.6	1	0.0396721	28	16	14.6248	32.4389	25.9721	45.0328	54.4366	63.5407	46.2843	34.3282	25.8743	30.3803	28.3878	52.3253	37.9891	day-active
Ophio5|2121					6			fad linked oxidase	391	20	0	61.65	1	0.0548342	28	0	0.490306	0.794422	0.662552	0.19979	0	0	0.101024	2.70821	3.84239	2.27472	1.01956	0	0.118465	night-active
Ophio5|3550			SignalP: has predicted secretion signal; SSP: small secreted protein					hypothetical protein OCS_02842	182	20	8.0584e-22	48.5	1	0.0548342	24	6	2.53111	2.62992	4.37598	1.71187	0.80955	0.526169	0	8.74266	5.27053	4.27292	0.955489	0	1.86092	night-active
Ophio5|5720	PF01494.14|FAD_binding_3;PF13450.1|NAD_binding_8;PF01266.19|DAO;PF00070.22|Pyr_redox;PF01134.17|GIDA	GO:0008033|tRNA processing;GO:0016491|oxidoreductase activity;GO:0055114|oxidation-reduction process;GO:0050660|flavin adenine dinucleotide binding			1			kynurenine 3-monooxygenase	471	20	0	70.1	1	0.0548342	20	6	0.0293321	0	0.0458546	0.0414819	0	0	0	0.0950364	0.0279924	0	0	0	0.0655909	--
Ophio5|6982								---NA---	110				1	0.0548342	28	0	0.866955	1.78533	1.16991	0.529175	0.333666	0.433734	0	1.75118	0.714185	1.48306	0.450076	0	0	night-active
Ophio5|7436					1			transmembrane alpha-helix domain-containing	387	17	6.61367e-40	46.88	1	0.0548342	24	6	0.448539	0.729647	1.28298	0.454163	0.620464	0.372251	0	0.963428	2.00911	0.883912	0.933502	0	0.279268	night-active
Ophio5|8234	PF07732.10|Cu-oxidase_3;PF00394.17|Cu-oxidase;PF07731.9|Cu-oxidase_2	GO:0005507|copper ion binding;GO:0016491|oxidoreductase activity;GO:0055114|oxidation-reduction process						L-ascorbate oxidase	593	20	0	74.5	1	0.0548342	24	4	0.0267629	0.0476604	0.255057	0.0329621	0.0311759	0	0	0.0755171	0.0667294	0.0461896	0.0630788	0.0230049	0.0260597	night-active
